# Supplementary material for: Microbial Metagenomics Revealed the Diversity and Distribution Characteristics of Groundwater Microorganisms in the Middle and Lower Reaches of the Yangtze River Basin
Source: Microorganisms. 2024 Jul 29;12(8):1551. doi: 10.3390/microorganisms12081551 (PMC11356026; doi:10.3390/microorganisms12081551)
Supplement: Supplementary file 1 [file microorganisms-12-01551-s001.zip]

Archive with 1 entries (1 files):
- microorganisms-3100656-supplementary.xlsx
