# Supplementary material for: Microbial Metagenomics Revealed the Diversity and Distribution Characteristics of Groundwater Microorganisms in the Middle and Lower Reaches of the Yangtze River Basin
Source: Microorganisms. 2024 Jul 29;12(8):1551. doi: 10.3390/microorganisms12081551 (PMC11356026; doi:10.3390/microorganisms12081551)
Supplement: Supplementary file 1 [file microorganisms-12-01551-s001.zip › microorganisms-3100656-supplementary.xlsx]

## Sheet: Table S1
Table S1 Groundwater detection location points and well depth
location	longitude	altitude	deep(m)
changyi	116.055	29.0205	16
waizhou	115.68	28.6364	70
changdong	116.006	28.6738	100
xingzi	116.043	29.4452	16
jiujiang	116	29.6992	42
ruichang	115.671	29.7075	100
shazhouba	115.997	25.8849	67
fenghuang	114.37	27.7927	26
shuibei	115.044	28.0481	24
xinyu	114.947	27.7998	100
pingxiang	113.839	27.6215	100
jifu	114.97	27.1067	22
shibadu	117.194	29.2851	31
shuinan	117.968	28.4339	33
zhoutang	117.043	28.303	28
huxi	116.342	28.0758	32
yugan	116.664	28.6566	38
jiangning	118.592	31.8983	23
yangjiang	118.87	31.3135	33
tangshan	119.008	32.0481	200
hongqiao	120.852	32.0167	33
hengtang	120.35	31.7333	45
putou	119.839	32.3931	40
xinfeng	120.3	32.0667	70

## Sheet: Table S2
Table S2. Metagenomic Sequencing Data Summary Table for Groundwater Sampling Points
Sample	Raw reads	Raw bases（bp）	Clean reads	Clean bases(bp)	Q20_rate	Q30_rate	GC_content
changdong	111739532	16760929800	111665242	16465990146	0.96177	0.91024	0.60854
changyi	80987116	12148067400	80902656	11784765218	0.96308	0.91719	0.54358
fenghuang	66349464	9952419600	66346962	9828747652	0.97122	0.92236	0.59701
hengtang	66617846	9992676900	66582088	9839984166	0.97204	0.92682	0.62679
hongqia	77931570	11689735500	77896608	11493791976	0.97327	0.9298	0.60678
huaxi	69061892	10359283800	69061892	10265554032	0.97797	0.92794	0.65074
jiangning	77893772	11684065800	77847938	11518656700	0.99049	0.97099	0.56254
jifu	82073336	12311000400	82033670	11999008994	0.98004	0.94571	0.59488
jiujiang	72955038	10943255700	72938636	10893912306	0.97191	0.9161	0.5789
longchi	78275460	11741319000	78228846	11606958880	0.98984	0.96943	0.50293
pingxiang	69391326	10408698900	69343956	10347340046	0.95967	0.91101	0.50703
putou	78001630	11700244500	77966138	11370325218	0.97601	0.937	0.62698
ruichang	76291942	11443791300	76291942	11413419372	0.96878	0.89882	0.57608
shazhouba	69098114	10364717100	69072894	10332520278	0.9572	0.89361	0.55542
shibadu	77425102	11613765300	77350702	11427863582	0.97105	0.93301	0.6071
shuina	111728932	16759339800	111728932	16535954168	0.98039	0.9362	0.59841
tangsha	68409444	10261416600	68369678	10194836278	0.98636	0.96004	0.55945
waizhou	71596298	10739444700	71567278	10675186018	0.9797	0.94821	0.59983
xinfeng	62865320	9429798000	62823772	9344493654	0.97025	0.92212	0.56385
xingzi	89283708	13392556200	89253766	13276533398	0.96805	0.92032	0.54608
xinyu	69030118	10354517700	69027926	10235810380	0.971	0.9215	0.59887
yangjiang	67623290	10143493500	67586808	10030235214	0.99239	0.97722	0.54476
yuga	80386774	12058016100	80353516	11981480782	0.96618	0.91203	0.57222
zhoutang	100366882	15055032300	100366882	14730162596	0.97953	0.93427	0.59809

## Sheet: Table S3
Table S3 Distance matrix based on species abundance among groundwater sampling points.
sample	changdong	changyi	fenghuang	hengtang	hongqiao	huaxi	jiangning	jifu	jiujiang	longchi	pingxiang	putou	ruichang	shazhouba	shibadu	shuinan	tangshan	waizhou	xinfeng	xingzi	xinyu	yangjiang	yugan	zhoutang
changdong	1	0.183538	0.157574	0.258234	0.216507	0.122195	0.226696	0.0399467	0.273687	0.0499573	0.0885173	0.182089	0.232509	0.0236843	0.226804	0.143161	0.451103	0.150259	0.132019	0.0651222	0.134127	0.07465	0.252617	0.342122
changyi	0.183538	1	0.032873	0.0351658	0.0291165	0.0539514	0.0309194	0.0201019	0.0734913	0.0167391	0.201748	0.0390845	0.0812892	0.134306	0.06289	0.0651384	0.0386818	0.0934312	0.0941589	0.0766669	0.114082	0.027759	0.0923277	0.0912134
fenghuang	0.157574	0.032873	1	0.59609	0.189216	0.198122	0.257108	0.0926537	0.253724	0.150118	0.143688	0.349292	0.362264	0.0234739	0.335833	0.313708	0.309459	0.222198	0.142265	0.155642	0.223811	0.192107	0.281378	0.453847
hengtang	0.258234	0.0351658	0.59609	1	0.693186	0.215604	0.690096	0.118481	0.332905	0.156074	0.179871	0.500417	0.467813	0.0238481	0.573469	0.386576	0.457495	0.43152	0.412923	0.170035	0.255522	0.224037	0.547349	0.584868
hongqiao	0.216507	0.0291165	0.189216	0.693186	1	0.105025	0.668345	0.0782084	0.198014	0.0679134	0.150979	0.316778	0.242336	0.0250943	0.432416	0.190629	0.360306	0.358653	0.641393	0.0781465	0.169653	0.108784	0.45631	0.337814
huaxi	0.122195	0.0539514	0.198122	0.215604	0.105025	1	0.147206	0.0578201	0.167691	0.0872273	0.0824807	0.203027	0.235769	0.0147453	0.196439	0.210275	0.208424	0.113514	0.0852428	0.0978312	0.100961	0.154741	0.185441	0.27778
jiangning	0.226696	0.0309194	0.257108	0.690096	0.668345	0.147206	1	0.0807437	0.258836	0.106383	0.131746	0.387172	0.319769	0.0347506	0.488334	0.283964	0.377005	0.430407	0.386349	0.115918	0.184043	0.16991	0.520579	0.439526
jifu	0.0399467	0.0201019	0.0926537	0.118481	0.0782084	0.0578201	0.0807437	1	0.0889129	0.0470144	0.0943176	0.118322	0.105782	0.0218208	0.274565	0.170913	0.113184	0.0734458	0.0680238	0.0653171	0.0894978	0.0787651	0.0870892	0.156558
jiujiang	0.273687	0.0734913	0.253724	0.332905	0.198014	0.167691	0.258836	0.0889129	1	0.122514	0.105764	0.3295	0.438729	0.0303463	0.310809	0.308111	0.409814	0.195496	0.145274	0.139161	0.136224	0.19914	0.385583	0.519885
longchi	0.0499573	0.0167391	0.150118	0.156074	0.0679134	0.0872273	0.106383	0.0470144	0.122514	1	0.0514054	0.146717	0.143956	0.0100219	0.134364	0.187288	0.358678	0.0871391	0.0558909	0.0772644	0.0643551	0.438101	0.151403	0.22335
pingxiang	0.0885173	0.201748	0.143688	0.179871	0.150979	0.0824807	0.131746	0.0943176	0.105764	0.0514054	1	0.144394	0.158349	0.190163	0.256276	0.138741	0.170103	0.209662	0.213965	0.146453	0.366989	0.0755203	0.127182	0.190732
putou	0.182089	0.0390845	0.349292	0.500417	0.316778	0.203027	0.387172	0.118322	0.3295	0.146717	0.144394	1	0.385845	0.0331627	0.412245	0.40062	0.357708	0.285129	0.214828	0.170376	0.202465	0.229363	0.436138	0.555174
ruichang	0.232509	0.0812892	0.362264	0.467813	0.242336	0.235769	0.319769	0.105782	0.438729	0.143956	0.158349	0.385845	1	0.0291258	0.397264	0.360253	0.396245	0.269356	0.176517	0.17871	0.209138	0.218695	0.410838	0.565928
shazhouba	0.0236843	0.134306	0.0234739	0.0238481	0.0250943	0.0147453	0.0347506	0.0218208	0.0303463	0.0100219	0.190163	0.0331627	0.0291258	1	0.0283729	0.0339706	0.133183	0.107449	0.102447	0.0807537	0.156161	0.0190039	0.0293085	0.0508356
shibadu	0.226804	0.06289	0.335833	0.573469	0.432416	0.196439	0.488334	0.274565	0.310809	0.134364	0.256276	0.412245	0.397264	0.0283729	1	0.404	0.427306	0.332806	0.282403	0.174892	0.338177	0.205974	0.439232	0.538407
shuinan	0.143161	0.0651384	0.313708	0.386576	0.190629	0.210275	0.283964	0.170913	0.308111	0.187288	0.138741	0.40062	0.360253	0.0339706	0.404	1	0.334526	0.238789	0.158331	0.21506	0.168238	0.301665	0.332948	0.542335
tangshan	0.451103	0.0386818	0.309459	0.457495	0.360306	0.208424	0.377005	0.113184	0.409814	0.358678	0.170103	0.357708	0.396245	0.133183	0.427306	0.334526	1	0.257299	0.235555	0.145039	0.278447	0.38376	0.41498	0.601963
waizhou	0.150259	0.0934312	0.222198	0.43152	0.358653	0.113514	0.430407	0.0734458	0.195496	0.0871391	0.209662	0.285129	0.269356	0.107449	0.332806	0.238789	0.257299	1	0.269562	0.151387	0.205781	0.132922	0.329913	0.349438
xinfeng	0.132019	0.0941589	0.142265	0.412923	0.641393	0.0852428	0.386349	0.0680238	0.145274	0.0558909	0.213965	0.214828	0.176517	0.102447	0.282403	0.158331	0.235555	0.269562	1	0.105986	0.188393	0.0899593	0.282978	0.243833
xingzi	0.0651222	0.0766669	0.155642	0.170035	0.0781465	0.0978312	0.115918	0.0653171	0.139161	0.0772644	0.146453	0.170376	0.17871	0.0807537	0.174892	0.21506	0.145039	0.151387	0.105986	1	0.145978	0.124746	0.15161	0.262199
xinyu	0.134127	0.114082	0.223811	0.255522	0.169653	0.100961	0.184043	0.0894978	0.136224	0.0643551	0.366989	0.202465	0.209138	0.156161	0.338177	0.168238	0.278447	0.205781	0.188393	0.145978	1	0.0892132	0.163245	0.253137
yangjiang	0.07465	0.027759	0.192107	0.224037	0.108784	0.154741	0.16991	0.0787651	0.19914	0.438101	0.0755203	0.229363	0.218695	0.0190039	0.205974	0.301665	0.38376	0.132922	0.0899593	0.124746	0.0892132	1	0.257549	0.355146
yugan	0.252617	0.0923277	0.281378	0.547349	0.45631	0.185441	0.520579	0.0870892	0.385583	0.151403	0.127182	0.436138	0.410838	0.0293085	0.439232	0.332948	0.41498	0.329913	0.282978	0.15161	0.163245	0.257549	1	0.566491
zhoutang	0.342122	0.0912134	0.453847	0.584868	0.337814	0.27778	0.439526	0.156558	0.519885	0.22335	0.190732	0.555174	0.565928	0.0508356	0.538407	0.542335	0.601963	0.349438	0.243833	0.262199	0.253137	0.355146	0.566491	1

## Sheet: Table S4
Table S4 The correlation matrix between groundwater microbial communities and environmental physicochemical factors
pValue	Pseudomonadota	Actinomycetota	Chordata	Bacteroidota	Streptophyta	Chlorophyta	Euryarchaeota	Euglenozoa	Deinococcota	Bacillariophyta	Mycoplasmatota	Nitrososphaerota	Arthropoda	Ascomycota	Heterolobosea	Ciliophora	Bacillota	candidate division NC10	Basidiomycota	Cyanobacteriota	Verrucomicrobiota	Planctomycetota	Armatimonadota	Nitrospirota	Acidobacteriota	Nematoda	Chloroflexota	Thermoproteota	Chlamydiota	Cnidaria
Fe	0.696334	0.39272	0.150648	0.356275	0.745222	0.00496739	0.457688	0.321804	0.862604	0.772487	0.856628	0.862604	0.414518	0.571745	0.110242	0.667624	0.770025	0.141877	0.556861	0.648299	0.195933	0.0567177	0.0367753	0.191856	0.33879	0.761733	0.696334	0.702313	0.128738	0.0630294
Mn	0.845046	0.832297	0.259548	0.917886	0.577831	0.284882	0.445903	0.623816	0.67915	0.495914	0.838324	0.435928	0.393695	0.926506	0.618664	0.78701	0.740184	0.00880271	0.926506	0.777381	0.56656	0.0705881	0.0310972	0.252228	0.612189	0.0313002	0.887787	0.559123	0.6233	0.0932402
Al	0.986986	0.141297	0.922022	0.0985773	0.408825	0.521505	0.109304	0.772873	0.638697	0.870757	0.636165	0.694613	0.997829	0.943644	0.110904	0.790811	0.485942	0.133649	0.212102	0.454628	0.646583	0.558212	0.278039	0.478973	0.496487	0.0406218	0.465181	0.59963	0.59353	0.780614
NH	0.80692	0.00149378	0.627711	0.00585387	0.180185	0.659194	0.145614	0.715573	0.394053	0.113293	0.963862	0.0768675	0.913515	0.237974	0.0104697	0.466297	0.3144	0.193828	0.647321	0.0317072	0.0220583	0.00255395	0.000421084	0.748442	0.0801543	0.287494	0.95241	0.957914	0.270032	0.260542
NO2	0.485087	0.023537	0.70441	0.107474	0.737005	0.745222	0.0386909	0.310761	0.305323	0.0947446	0.187988	0.485087	0.736818	0.273887	0.272178	0.581117	0.737005	0.922424	0.931074	0.512936	0.50614	0.52761	0.403998	0.204255	0.258936	0.294618	0.931074	0.578758	0.798937	0.845159
pH	0.2085	0.664341	0.204255	0.284139	0.0602393	0.84561	0.263863	0.982751	0.0802957	0.243495	0.0684027	0.115888	0.0130548	0.80342	0.871514	0.659575	0.235158	0.155551	0.542148	0.191507	0.380356	0.786679	0.524299	0.70441	0.478164	0.534857	0.564282	0.644188	0.612984	0.106333
SO4	0.820242	0.424559	0.871122	0.90532	0.520408	0.549483	0.437659	0.712516	0.299942	0.88519	0.742974	0.965508	0.799082	0.70441	0.54158	0.197107	0.625106	0.575207	0.80342	0.828556	0.191856	0.0165397	0.228002	0.931074	0.143859	0.437659	0.94828	0.106785	0.509055	0.469955
Cl	0.648542	0.513251	0.191856	0.770025	0.90532	0.115888	0.130913	0.753465	0.350391	0.466103	0.734404	0.761733	0.361849	0.656425	0.613786	0.173042	0.828681	0.987053	0.492057	0.974109	0.32741	0.0759455	0.708873	0.939674	0.164868	0.688288	0.8541	0.792389	0.556273	0.403876
CODMN	0.965508	0.115888	0.094421	0.143859	0.0337686	0.374254	0.753465	0.356275	0.664341	0.308607	0.883319	0.344563	0.978423	0.235158	0.124179	0.499657	0.648542	0.124447	0.386511	0.241778	0.411666	0.0602393	0.0284899	0.931074	0.728814	0.0658195	0.32741	0.968546	0.90089	0.152813
BCTC	0.648542	0.0186625	0.656425	0.0427234	0.672291	0.664341	0.0427234	0.12475	0.594378	0.495654	0.403998	0.273887	0.736818	0.778341	0.0178314	0.659575	0.321804	0.28898	0.127806	0.214616	0.058459	0.00818206	0.0342429	0.586793	0.00708152	0.556861	0.258936	0.979028	0.651997	0.585676
R-α	0.121746	0.268847	0.0969365	0.965508	0.386511	0.922481	0.648542	0.2398	0.648542	0.715388	0.340837	0.0304002	0.502282	0.187834	0.642842	0.834719	0.520408	0.177683	0.712516	0.862503	0.761733	0.896753	0.93703	0.0717684	0.556861	0.333072	0.922481	0.989513	0.484432	0.819719
R-β	0.187834	0.549483	0.820242	0.795039	0.0441352	0.737005	0.398983	0.485087	0.150648	0.33848	0.901181	0.965508	0.0404963	0.50614	0.94476	0.612036	0.778341	0.871028	0.761733	0.470957	0.485087	0.579249	0.58598	0.770025	0.50614	0.956892	0.380356	0.625215	0.748982	0.170948

## Sheet: Table S5
Table S5 Correlation matrix p-value between groundwater microbial communities and environmental physicochemical factors.
Fe	Pseudomonadota	Actinomycetota	Chordata	Bacteroidota	Streptophyta	Chlorophyta	Euryarchaeota	Euglenozoa	Deinococcota	Bacillariophyta	Mycoplasmatota	Nitrososphaerota	Arthropoda	Ascomycota	Heterolobosea	Ciliophora	Bacillota	candidate division NC10	Basidiomycota	Cyanobacteriota	Verrucomicrobiota	Planctomycetota	Armatimonadota	Nitrospirota	Acidobacteriota	Nematoda	Chloroflexota	Thermoproteota	Chlamydiota	Cnidaria
Fe	-0.105882	-0.229412	-0.376471	-0.247059	-0.0882353	-0.664706	-0.2	-0.264706	-0.0470588	-0.0785403	-0.0491251	0.0470588	-0.219279	-0.152941	-0.414693	-0.116431	0.0794118	0.384106	-0.158824	-0.12362	-0.341176	-0.485294	-0.525024	-0.344118	-0.255882	0.0823529	0.105882	-0.103704	-0.396171	-0.474928
Mn	-0.0531369	-0.057565	-0.299633	0.0280445	-0.150555	-0.284873	-0.205167	-0.132842	-0.112178	0.183675	0.05547	0.209596	-0.228952	0.0250924	-0.1348	0.0734129	0.0900375	0.630727	0.0250924	-0.0768098	-0.154983	-0.463472	-0.539292	-0.304061	-0.13727	0.538749	0.0383766	0.157925	-0.133038	-0.433753
Al	0.00443795	-0.384622	-0.0266277	-0.427522	-0.221897	-0.17308	-0.415688	-0.0784037	-0.127221	-0.0442436	-0.128174	0.106511	0.000740202	-0.0192311	-0.413994	0.072075	-0.187873	-0.391567	-0.329887	-0.201335	-0.124263	-0.158287	-0.288778	0.190832	-0.183435	-0.516281	-0.196749	0.14209	-0.144446	-0.075668
NH	0.0664211	-0.724728	-0.131366	-0.655355	-0.35277	-0.119558	-0.380814	-0.0988937	-0.228784	-0.411496	0.0123267	-0.454616	0.0295422	-0.312917	-0.619609	-0.196267	-0.268637	0.34269	-0.123986	-0.537669	-0.566794	-0.699636	-0.775039	0.0870855	-0.450188	0.283397	-0.0162363	-0.0143569	-0.293423	-0.299038
NO2	-0.188235	-0.561765	0.102941	-0.417647	-0.0911765	0.0882353	-0.520588	0.270588	-0.273529	-0.431972	0.346946	-0.188235	-0.0912436	-0.291176	-0.29217	0.14927	0.0911765	0.0264901	-0.0235294	-0.1766	-0.179412	-0.170588	-0.224133	0.335294	-0.3	-0.279412	-0.0235294	-0.150192	0.0692195	0.0530976
pH	0.332353	-0.117647	-0.335294	-0.285294	-0.479412	-0.0529412	0.297059	0.00588235	0.45	-0.309449	-0.466688	-0.408824	0.604857	-0.0676471	-0.0439826	-0.119416	-0.314706	-0.372333	-0.164706	-0.344371	-0.235294	0.0735294	0.171938	-0.102941	-0.191176	0.167647	0.155882	-0.12516	0.136966	0.418881
SO4	0.0617647	-0.214706	0.0441176	-0.0323529	-0.173529	-0.161765	-0.208824	-0.1	0.276471	0.0392701	0.0890392	-0.0117647	-0.0691685	0.102941	-0.164935	0.340336	-0.132353	0.151582	0.0676471	-0.0588668	-0.344118	-0.588235	-0.319313	-0.0235294	-0.382353	0.208824	-0.0176471	0.418391	-0.178203	-0.194691
Cl	-0.123529	-0.176471	-0.344118	-0.0794118	0.0323529	-0.408824	-0.394118	0.0852941	0.25	-0.196351	0.0921095	-0.0823529	-0.244297	-0.120588	-0.13666	0.358249	-0.0588235	0.00441501	-0.185294	0.00883002	-0.261765	-0.455882	-0.10132	-0.0205882	-0.364706	-0.108824	-0.05	0.0715199	-0.159058	-0.22419
CODMN	0.0117647	-0.408824	-0.432353	-0.382353	-0.532353	-0.238235	-0.0852941	-0.247059	-0.117647	-0.271749	-0.0399141	-0.252941	0.00735835	-0.314706	-0.400555	-0.18211	-0.123529	0.400294	-0.232353	-0.310523	-0.220588	-0.479412	-0.546516	-0.0235294	-0.0941176	0.470588	0.261765	-0.010728	-0.0338734	-0.374633
CFU	0.123529	-0.579412	0.120588	-0.511765	0.114706	-0.117647	-0.511765	0.4	-0.144118	-0.183784	-0.224133	-0.291176	0.0912436	-0.0764706	-0.582769	-0.119416	-0.264706	0.282561	0.397059	-0.328183	-0.482353	-0.635294	-0.531165	0.147059	-0.644118	0.158824	-0.3	0.00715199	-0.122239	0.147493
R-α	0.402941	-0.294118	0.429412	0.0117647	-0.232353	-0.0264706	0.123529	-0.311765	-0.123529	-0.0989607	0.254836	0.541176	0.181016	-0.347059	-0.125664	0.0567227	-0.173529	0.354673	0.1	0.0470935	-0.0823529	0.0352941	0.0214922	0.461765	-0.158824	-0.258824	-0.0264706	0.00357599	-0.188513	0.0619472
R-β	0.347059	-0.161765	0.0617647	-0.0705882	-0.508824	0.0911765	0.226471	-0.188235	0.376471	-0.256041	-0.0337735	-0.0117647	0.516556	-0.179412	0.0188497	0.137329	-0.0764706	-0.0441501	-0.0823529	-0.194261	-0.188235	0.15	0.147375	0.0794118	-0.179412	0.0147059	0.235294	-0.132312	0.0868926	0.359884

## Sheet: Table S6
Table S6 The annotation results of antibiotic resistance genes in groundwater sampling points.
ORF_ID	Cut_Off	Pass_Bitscore	Best_Hit_Bitscore	Best_Hit_ARO	Best_Identities	ARO	Model_type	SNPs_in_Best_Hit_ARO	Other_SNPs	Drug Class	Resistance Mechanism	AMR Gene Family	Percentage Length of Reference Sequence
putou.2.fa_32350	Strict	600	24.6386	BIC-1	100	3004753	protein homolog model	n/a	n/a	carbapenem	antibiotic inactivation	BIC Beta-lactamase	44.9
putou.2.fa_33339	Strict	200	211.46	Pseudomonas aeruginosa soxR	70.42	3004107	protein homolog model	n/a	n/a	fluoroquinolone antibiotic; cephalosporin; glycylcycline; penam; tetracycline antibiotic; acridine dye; rifamycin antibiotic; phenicol antibiotic; triclosan; disinfecting agents and intercalating dyes	antibiotic target alteration; antibiotic efflux	ATP-binding cassette (ABC) antibiotic efflux pump; major facilitator superfamily (MFS) antibiotic efflux pump; resistance-nodulation-cell division (RND) antibiotic efflux pump	112.18
putou.2.fa_36186	Strict	750	1481.85	adeF	71.78	3000777	protein homolog model	n/a	n/a	fluoroquinolone antibiotic; tetracycline antibiotic	antibiotic efflux	resistance-nodulation-cell division (RND) antibiotic efflux pump	101.7
putou.3.fa_00060	Strict	750	785.793	adeF	42.76	3000777	protein homolog model	n/a	n/a	fluoroquinolone antibiotic; tetracycline antibiotic	antibiotic efflux	resistance-nodulation-cell division (RND) antibiotic efflux pump	98.87
putou.3.fa_02973	Strict	750	842.803	adeF	45.27	3000777	protein homolog model	n/a	n/a	fluoroquinolone antibiotic; tetracycline antibiotic	antibiotic efflux	resistance-nodulation-cell division (RND) antibiotic efflux pump	99.34
putou.3.fa_07041	Strict	750	835.869	adeF	49.95	3000777	protein homolog model	n/a	n/a	fluoroquinolone antibiotic; tetracycline antibiotic	antibiotic efflux	resistance-nodulation-cell division (RND) antibiotic efflux pump	87.35
putou.3.fa_16409	Perfect	750	770.385	tet(Y)	100	3000182	protein homolog model	n/a	n/a	tetracycline antibiotic	antibiotic efflux	major facilitator superfamily (MFS) antibiotic efflux pump	100
putou.3.fa_17622	Strict	500	22.7126	TEM-194	100	3001054	protein homolog model	n/a	n/a	monobactam; cephalosporin; penam; penem	antibiotic inactivation	TEM beta-lactamase	21.33
putou.4.fa_07283	Strict	450	21.1718	erm(40)	100	3004606	protein homolog model	n/a	n/a	macrolide antibiotic; lincosamide antibiotic; streptogramin antibiotic	antibiotic target alteration	Erm 23S ribosomal RNA methyltransferase	20.72
putou.4.fa_10598	Strict	400	26.1794	IND-6	100	3002262	protein homolog model	n/a	n/a	carbapenem	antibiotic inactivation	IND beta-lactamase	156.49
putou.4.fa_14355	Strict	750	822.772	adeF	45.08	3000777	protein homolog model	n/a	n/a	fluoroquinolone antibiotic; tetracycline antibiotic	antibiotic efflux	resistance-nodulation-cell division (RND) antibiotic efflux pump	99.91
putou.4.fa_22116	Strict	750	785.023	adeF	67.39	3000777	protein homolog model	n/a	n/a	fluoroquinolone antibiotic; tetracycline antibiotic	antibiotic efflux	resistance-nodulation-cell division (RND) antibiotic efflux pump	56.94
putou.4.fa_25305	Strict	750	882.093	adeF	46.03	3000777	protein homolog model	n/a	n/a	fluoroquinolone antibiotic; tetracycline antibiotic	antibiotic efflux	resistance-nodulation-cell division (RND) antibiotic efflux pump	98.39
putou.4.fa_25322	Strict	730	21.557	mexX	100	3003034	protein homolog model	n/a	n/a	macrolide antibiotic; fluoroquinolone antibiotic; aminoglycoside antibiotic; carbapenem; cephalosporin; cephamycin; penam; tetracycline antibiotic; acridine dye; phenicol antibiotic; disinfecting agents and intercalating dyes	antibiotic efflux	resistance-nodulation-cell division (RND) antibiotic efflux pump	16.71
putou.4.fa_31062	Strict	1650	23.483	Listeria monocytogenes mprF	100	3003770	protein homolog model	n/a	n/a	peptide antibiotic	antibiotic target alteration	defensin resistant mprF	15.84
putou.4.fa_32547	Strict	700	21.9422	tet(Z)	100	3000183	protein homolog model	n/a	n/a	tetracycline antibiotic	antibiotic efflux	major facilitator superfamily (MFS) antibiotic efflux pump	19.01
putou.4.fa_34447	Strict	750	765.763	adeF	42.37	3000777	protein homolog model	n/a	n/a	fluoroquinolone antibiotic; tetracycline antibiotic	antibiotic efflux	resistance-nodulation-cell division (RND) antibiotic efflux pump	99.43
putou.5.fa_01539	Strict	300	392.504	dfrA19	99.47	3003015	protein homolog model	n/a	n/a	diaminopyrimidine antibiotic	antibiotic target replacement	trimethoprim resistant dihydrofolate reductase dfr	100
putou.5.fa_03571	Strict	750	828.55	adeF	44.11	3000777	protein homolog model	n/a	n/a	fluoroquinolone antibiotic; tetracycline antibiotic	antibiotic efflux	resistance-nodulation-cell division (RND) antibiotic efflux pump	99.24
putou.5.fa_06021	Strict	100	116.316	rsmA	95.08	3005069	protein homolog model	n/a	n/a	fluoroquinolone antibiotic; diaminopyrimidine antibiotic; phenicol antibiotic	antibiotic efflux	resistance-nodulation-cell division (RND) antibiotic efflux pump	100
putou.5.fa_12130	Strict	525	22.3274	EFM-1	100	3006884	protein homolog model	n/a	n/a	carbapenem	antibiotic inactivation	EFM beta-lactamase	30.46
putou.5.fa_12723	Strict	750	770.77	adeF	43.36	3000777	protein homolog model	n/a	n/a	fluoroquinolone antibiotic; tetracycline antibiotic	antibiotic efflux	resistance-nodulation-cell division (RND) antibiotic efflux pump	99.24
putou.5.fa_14250	Strict	500	23.0978	sul2	100	3000412	protein homolog model	n/a	n/a	sulfonamide antibiotic	antibiotic target replacement	sulfonamide resistant sul	39.11
putou.5.fa_19244	Strict	620	20.4014	ROB-10	100	3005080	protein homolog model	n/a	n/a	cephalosporin; penam	antibiotic inactivation	ROB beta-lactamase	14.43
putou.5.fa_25989	Strict	500	529.635	sul2	100	3000412	protein homolog model	n/a	n/a	sulfonamide antibiotic	antibiotic target replacement	sulfonamide resistant sul	105.9
putou.5.fa_26150	Strict	275	20.7866	AAC(6')-Iu	100	3002565	protein homolog model	n/a	n/a	aminoglycoside antibiotic	antibiotic inactivation	AAC(6')	40.41
putou.6.fa_10428	Strict	400	21.1718	EreD	100	3004608	protein homolog model	n/a	n/a	macrolide antibiotic	antibiotic inactivation	macrolide esterase	15.44
putou.6.fa_13476	Strict	650	21.1718	vanC	100	3000368	protein homolog model	n/a	n/a	glycopeptide antibiotic	antibiotic target alteration	glycopeptide resistance gene cluster; van ligase	13.99
putou.6.fa_21647	Strict	750	780.785	floR	99.26	3002705	protein homolog model	n/a	n/a	phenicol antibiotic	antibiotic efflux	major facilitator superfamily (MFS) antibiotic efflux pump	100
putou.6.fa_22587	Strict	450	31.9574	aadA11	100	3002611	protein homolog model	n/a	n/a	aminoglycoside antibiotic	antibiotic inactivation	ANT(3'')	21.35
putou.6.fa_23327	Strict	100	106.301	rsmA	96.36	3005069	protein homolog model	n/a	n/a	fluoroquinolone antibiotic; diaminopyrimidine antibiotic; phenicol antibiotic	antibiotic efflux	resistance-nodulation-cell division (RND) antibiotic efflux pump	104.92
putou.6.fa_30462	Strict	750	828.935	adeF	45.1	3000777	protein homolog model	n/a	n/a	fluoroquinolone antibiotic; tetracycline antibiotic	antibiotic efflux	resistance-nodulation-cell division (RND) antibiotic efflux pump	99.34
putou.6.fa_33718	Strict	750	28.8758	Salmonella enterica cmlA	100	3002691	protein homolog model	n/a	n/a	phenicol antibiotic	antibiotic efflux	major facilitator superfamily (MFS) antibiotic efflux pump	108.21
putou.6.fa_36940	Strict	1900	21.557	MuxB	100	3004074	protein homolog model	n/a	n/a	macrolide antibiotic; monobactam; tetracycline antibiotic; aminocoumarin antibiotic	antibiotic efflux	resistance-nodulation-cell division (RND) antibiotic efflux pump	4.51
putou.7.fa_01866	Strict	300	25.0238	dfrA24	100	3002856	protein homolog model	n/a	n/a	diaminopyrimidine antibiotic	antibiotic target replacement	trimethoprim resistant dihydrofolate reductase dfr	115.14
putou.7.fa_02792	Strict	500	23.0978	ErmH	100	3002823	protein homolog model	n/a	n/a	macrolide antibiotic; lincosamide antibiotic; streptogramin antibiotic	antibiotic target alteration	Erm 23S ribosomal RNA methyltransferase	34.11
putou.7.fa_03271	Strict	350	24.6386	TMB-1	100	3004105	protein homolog model	n/a	n/a	carbapenem; cephalosporin; cephamycin	antibiotic inactivation	TMB beta-lactamase	71.43
putou.7.fa_03512	Strict	750	1732.23	adeF	84.41	3000777	protein homolog model	n/a	n/a	fluoroquinolone antibiotic; tetracycline antibiotic	antibiotic efflux	resistance-nodulation-cell division (RND) antibiotic efflux pump	100.57
putou.7.fa_08087	Strict	100	102.064	rsmA	85.96	3005069	protein homolog model	n/a	n/a	fluoroquinolone antibiotic; diaminopyrimidine antibiotic; phenicol antibiotic	antibiotic efflux	resistance-nodulation-cell division (RND) antibiotic efflux pump	108.2
ruichang.1.fa_00563	Strict	500	23.8682	AIM-1	100	3000853	protein homolog model	n/a	n/a	cephalosporin; cephamycin; penam	antibiotic inactivation	AIM beta-lactamase	37.29
ruichang.1.fa_01727	Strict	400	21.557	EBR-2	100	3004463	protein homolog model	n/a	n/a	carbapenem; cephalosporin; penam	antibiotic inactivation	EBR beta-lactamase	25.11
ruichang.1.fa_14356	Strict	750	858.596	adeF	45.94	3000777	protein homolog model	n/a	n/a	fluoroquinolone antibiotic; tetracycline antibiotic	antibiotic efflux	resistance-nodulation-cell division (RND) antibiotic efflux pump	99.91
ruichang.1.fa_18341	Strict	750	757.288	adeF	42.69	3000777	protein homolog model	n/a	n/a	fluoroquinolone antibiotic; tetracycline antibiotic	antibiotic efflux	resistance-nodulation-cell division (RND) antibiotic efflux pump	98.21
ruichang.1.fa_18420	Strict	100	101.679	rsmA	89.09	3005069	protein homolog model	n/a	n/a	fluoroquinolone antibiotic; diaminopyrimidine antibiotic; phenicol antibiotic	antibiotic efflux	resistance-nodulation-cell division (RND) antibiotic efflux pump	137.7
ruichang.1.fa_23591	Strict	750	816.609	adeF	44.7	3000777	protein homolog model	n/a	n/a	fluoroquinolone antibiotic; tetracycline antibiotic	antibiotic efflux	resistance-nodulation-cell division (RND) antibiotic efflux pump	100.38
ruichang.1.fa_32100	Strict	500	21.557	MYX-1	100	3006955	protein homolog model	n/a	n/a	carbapenem	antibiotic inactivation	MYX beta-lactamase	27.2
ruichang.1.fa_35431	Strict	900	26.5646	TolC	100	3000237	protein homolog model	n/a	n/a	macrolide antibiotic; fluoroquinolone antibiotic; aminoglycoside antibiotic; carbapenem; cephalosporin; glycylcycline; cephamycin; penam; tetracycline antibiotic; peptide antibiotic; aminocoumarin antibiotic; rifamycin antibiotic; phenicol antibiotic; triclosan; penem	antibiotic efflux	ATP-binding cassette (ABC) antibiotic efflux pump; major facilitator superfamily (MFS) antibiotic efflux pump; resistance-nodulation-cell division (RND) antibiotic efflux pump	121.41
ruichang.10.fa_03563	Strict	200	229.18	FosK	79.55	3003207	protein homolog model	n/a	n/a	fosfomycin	antibiotic inactivation	fosfomycin thiol transferase	100
ruichang.10.fa_08326	Strict	750	761.525	adeF	42.48	3000777	protein homolog model	n/a	n/a	fluoroquinolone antibiotic; tetracycline antibiotic	antibiotic efflux	resistance-nodulation-cell division (RND) antibiotic efflux pump	98.68
ruichang.10.fa_09615	Strict	370	22.7126	bcrB	100	3002988	protein homolog model	n/a	n/a	peptide antibiotic	antibiotic efflux	ATP-binding cassette (ABC) antibiotic efflux pump	55.77
ruichang.10.fa_15539	Strict	525	23.0978	EFM-1	100	3006884	protein homolog model	n/a	n/a	carbapenem	antibiotic inactivation	EFM beta-lactamase	18.54
ruichang.10.fa_17159	Strict	400	21.1718	Erm(30)	100	3001265	protein homolog model	n/a	n/a	macrolide antibiotic; lincosamide antibiotic; streptogramin antibiotic	antibiotic target alteration	Erm 23S ribosomal RNA methyltransferase	13.99
ruichang.10.fa_24206	Strict	2090	20.0162	cmeB	100	3000784	protein homolog model	n/a	n/a	macrolide antibiotic; fluoroquinolone antibiotic; cephalosporin; fusidic acid	antibiotic efflux	resistance-nodulation-cell division (RND) antibiotic efflux pump	3.85
ruichang.10.fa_31498	Strict	1000	23.483	tet(43)	100	3000573	protein homolog model	n/a	n/a	tetracycline antibiotic	antibiotic efflux	major facilitator superfamily (MFS) antibiotic efflux pump	18.3
ruichang.10.fa_32039	Strict	500	21.557	tet(W/N/W)	100	3004442	protein homolog model	n/a	n/a	tetracycline antibiotic	antibiotic target protection	tetracycline-resistant ribosomal protection protein	7.36
ruichang.11.fa_04880	Strict	300	26.1794	poxtA	100	3004470	protein homolog model	n/a	n/a	macrolide antibiotic; lincosamide antibiotic; streptogramin antibiotic; tetracycline antibiotic; oxazolidinone antibiotic; phenicol antibiotic; pleuromutilin antibiotic	antibiotic target protection	ABC-F ATP-binding cassette ribosomal protection protein	56.64
ruichang.11.fa_07195	Strict	475	23.483	GMB-1	100	3006889	protein homolog model	n/a	n/a	carbapenem	antibiotic inactivation	GMB beta-lactamase	21.11
ruichang.11.fa_11705	Strict	1650	23.0978	Listeria monocytogenes mprF	100	3003770	protein homolog model	n/a	n/a	peptide antibiotic	antibiotic target alteration	defensin resistant mprF	7.51
ruichang.11.fa_12798	Strict	550	22.3274	Sed-1	100	3003561	protein homolog model	n/a	n/a	cephalosporin; penam	antibiotic inactivation	Sed beta-lactamase	26.44
ruichang.11.fa_15260	Strict	600	349.362	SGM-6	95.74	3006992	protein homolog model	n/a	n/a	carbapenem	antibiotic inactivation	SGM beta-lactamase	57.67
ruichang.11.fa_16051	Strict	400	20.7866	vatF	100	3003744	protein homolog model	n/a	n/a	streptogramin antibiotic	antibiotic inactivation	streptogramin vat acetyltransferase	21.27
ruichang.2.fa_04579	Strict	750	1458.35	adeF	70.5	3000777	protein homolog model	n/a	n/a	fluoroquinolone antibiotic; tetracycline antibiotic	antibiotic efflux	resistance-nodulation-cell division (RND) antibiotic efflux pump	101.98
ruichang.2.fa_23493	Strict	1700	22.7126	AxyY	100	3004144	protein homolog model	n/a	n/a	macrolide antibiotic; fluoroquinolone antibiotic; aminoglycoside antibiotic; cephalosporin	antibiotic efflux	resistance-nodulation-cell division (RND) antibiotic efflux pump	7.66
ruichang.2.fa_32313	Strict	400	23.8682	QnrVC7	100	3003193	protein homolog model	n/a	n/a	fluoroquinolone antibiotic	antibiotic target protection	quinolone resistance protein (qnr)	54.13
ruichang.2.fa_32982	Strict	400	25.7942	IND-6	100	3002262	protein homolog model	n/a	n/a	carbapenem	antibiotic inactivation	IND beta-lactamase	161.92
ruichang.3.fa_01843	Strict	500	21.557	erm(46)	100	3004596	protein homolog model	n/a	n/a	macrolide antibiotic; lincosamide antibiotic; streptogramin antibiotic	antibiotic target alteration	Erm 23S ribosomal RNA methyltransferase	24.07
ruichang.3.fa_04943	Strict	940	23.483	mdsC	100	3000791	protein homolog model	n/a	n/a	monobactam; carbapenem; cephalosporin; cephamycin; penam; phenicol antibiotic; penem	antibiotic efflux	resistance-nodulation-cell division (RND) antibiotic efflux pump	19.09
ruichang.3.fa_20013	Strict	2110	27.335	MexF	100	3000804	protein homolog model	n/a	n/a	fluoroquinolone antibiotic; diaminopyrimidine antibiotic; phenicol antibiotic	antibiotic efflux	resistance-nodulation-cell division (RND) antibiotic efflux pump	14.03
ruichang.3.fa_25289	Strict	800	21.557	cmlB1	100	3002699	protein homolog model	n/a	n/a	phenicol antibiotic	antibiotic efflux	major facilitator superfamily (MFS) antibiotic efflux pump	14.96
ruichang.3.fa_27711	Strict	550	21.9422	LRA-19	100	3002513	protein homolog model	n/a	n/a	cephalosporin; penam	antibiotic inactivation	subclass B3 LRA beta-lactamase	24.67
ruichang.3.fa_36277	Strict	530	571.237	OXA-292	98.92	3001747	protein homolog model	n/a	n/a	carbapenem; cephalosporin; penam	antibiotic inactivation	OXA beta-lactamase	100
ruichang.4.fa_03898	Strict	500	296.975	OXA-211	95.15	3001710	protein homolog model	n/a	n/a	carbapenem; cephalosporin; penam	antibiotic inactivation	OXA beta-lactamase	60.58
ruichang.4.fa_10439	Strict	275	305.449	AAC(6')-Ix	98.63	3002568	protein homolog model	n/a	n/a	aminoglycoside antibiotic	antibiotic inactivation	AAC(6')	106.16
ruichang.4.fa_13659	Strict	200	446.817	ANT(3'')-IIc	85.99	3004091	protein homolog model	n/a	n/a	aminoglycoside antibiotic	antibiotic inactivation	ANT(3'')	101.16
ruichang.4.fa_15394	Strict	100	102.064	rsmA	89.09	3005069	protein homolog model	n/a	n/a	fluoroquinolone antibiotic; diaminopyrimidine antibiotic; phenicol antibiotic	antibiotic efflux	resistance-nodulation-cell division (RND) antibiotic efflux pump	137.7
ruichang.4.fa_17044	Strict	700	22.3274	CMY-19	100	3002030	protein homolog model	n/a	n/a	cephamycin	antibiotic inactivation	CMY beta-lactamase	19.9
ruichang.4.fa_17441	Strict	525	23.0978	LRA-1	100	3002482	protein homolog model	n/a	n/a	cephalosporin; penam	antibiotic inactivation	class A LRA beta-lactamase	27.12
ruichang.4.fa_22963	Strict	750	1741.86	adeF	95.87	3000777	protein homolog model	n/a	n/a	fluoroquinolone antibiotic; tetracycline antibiotic	antibiotic efflux	resistance-nodulation-cell division (RND) antibiotic efflux pump	86.87
ruichang.4.fa_29830	Strict	900	24.2534	PmpM	100	3004077	protein homolog model	n/a	n/a	fluoroquinolone antibiotic; aminoglycoside antibiotic; benzalkonium chloride	antibiotic efflux	multidrug and toxic compound extrusion (MATE) transporter	33.96
ruichang.4.fa_30294	Strict	700	22.3274	ACT-81	100	3006275	protein homolog model	n/a	n/a	carbapenem; cephalosporin; cephamycin; penam	antibiotic inactivation	ACT beta-lactamase	16.8
ruichang.5.fa_16919	Strict	750	756.903	adeF	43.57	3000777	protein homolog model	n/a	n/a	fluoroquinolone antibiotic; tetracycline antibiotic	antibiotic efflux	resistance-nodulation-cell division (RND) antibiotic efflux pump	98.21
ruichang.5.fa_23409	Strict	700	20.7866	ADC-131	100	3006306	protein homolog model	n/a	n/a	cephalosporin	antibiotic inactivation	ADC beta-lactamases pending classification for carbapenemase activity	8.62
ruichang.5.fa_23463	Strict	500	21.557	chrB	100	3001302	protein homolog model	n/a	n/a	macrolide antibiotic; lincosamide antibiotic	antibiotic target alteration	non-erm 23S ribosomal RNA methyltransferase (G748)	22.86
ruichang.5.fa_24413	Strict	700	813.913	Acinetobacter baumannii AbaF	95.32	3004573	protein homolog model	n/a	n/a	fosfomycin	antibiotic efflux	major facilitator superfamily (MFS) antibiotic efflux pump	100.23
ruichang.5.fa_25601	Strict	500	500.36	OXA-118	88.72	3001768	protein homolog model	n/a	n/a	carbapenem; cephalosporin; penam	antibiotic inactivation	OXA beta-lactamase	100
ruichang.6.fa_06924	Strict	200	201.06	Pseudomonas aeruginosa soxR	65.99	3004107	protein homolog model	n/a	n/a	fluoroquinolone antibiotic; cephalosporin; glycylcycline; penam; tetracycline antibiotic; acridine dye; rifamycin antibiotic; phenicol antibiotic; triclosan; disinfecting agents and intercalating dyes	antibiotic target alteration; antibiotic efflux	ATP-binding cassette (ABC) antibiotic efflux pump; major facilitator superfamily (MFS) antibiotic efflux pump; resistance-nodulation-cell division (RND) antibiotic efflux pump	97.44
ruichang.6.fa_17926	Strict	550	22.3274	GES-46	100	3006175	protein homolog model	n/a	n/a	carbapenem; cephalosporin; penam	antibiotic inactivation	GES beta-lactamase	18.82
ruichang.6.fa_22132	Strict	750	754.592	adeF	42.41	3000777	protein homolog model	n/a	n/a	fluoroquinolone antibiotic; tetracycline antibiotic	antibiotic efflux	resistance-nodulation-cell division (RND) antibiotic efflux pump	99.72
ruichang.6.fa_24203	Strict	750	759.985	adeF	42.95	3000777	protein homolog model	n/a	n/a	fluoroquinolone antibiotic; tetracycline antibiotic	antibiotic efflux	resistance-nodulation-cell division (RND) antibiotic efflux pump	98.3
ruichang.7.fa_00064	Strict	750	1344.72	adeF	66.32	3000777	protein homolog model	n/a	n/a	fluoroquinolone antibiotic; tetracycline antibiotic	antibiotic efflux	resistance-nodulation-cell division (RND) antibiotic efflux pump	99.72
ruichang.7.fa_03250	Strict	700	20.7866	PDC-18	100	3006559	protein homolog model	n/a	n/a	monobactam; carbapenem; cephalosporin	antibiotic inactivation	PDC beta-lactamase	11.59
ruichang.7.fa_05079	Strict	750	771.155	adeF	41.31	3000777	protein homolog model	n/a	n/a	fluoroquinolone antibiotic; tetracycline antibiotic	antibiotic efflux	resistance-nodulation-cell division (RND) antibiotic efflux pump	101.89
ruichang.7.fa_08236	Strict	700	23.8682	CMY-26	100	3002037	protein homolog model	n/a	n/a	cephamycin	antibiotic inactivation	CMY beta-lactamase	16.01
ruichang.7.fa_18561	Strict	700	20.4014	Klebsiella pneumoniae KpnH	100	3004597	protein homolog model	n/a	n/a	macrolide antibiotic; fluoroquinolone antibiotic; aminoglycoside antibiotic; carbapenem; cephalosporin; penam; peptide antibiotic; penem	antibiotic efflux	major facilitator superfamily (MFS) antibiotic efflux pump	8.59
ruichang.7.fa_20277	Strict	400	21.1718	ErmE	100	3000326	protein homolog model	n/a	n/a	macrolide antibiotic; lincosamide antibiotic; streptogramin antibiotic	antibiotic target alteration	Erm 23S ribosomal RNA methyltransferase	11.29
ruichang.7.fa_20454	Strict	100	121.709	rsmA	98.36	3005069	protein homolog model	n/a	n/a	fluoroquinolone antibiotic; diaminopyrimidine antibiotic; phenicol antibiotic	antibiotic efflux	resistance-nodulation-cell division (RND) antibiotic efflux pump	100
ruichang.7.fa_23294	Strict	300	21.9422	catV	100	3004357	protein homolog model	n/a	n/a	phenicol antibiotic	antibiotic inactivation	chloramphenicol acetyltransferase (CAT)	28.31
ruichang.7.fa_23313	Perfect	500	567	OXA-360	100	3001547	protein homolog model	n/a	n/a	carbapenem; cephalosporin; penam	antibiotic inactivation	OXA beta-lactamase	100
jifu.3.fa_00586	Strict	650	20.0162	mexP	100	3003698	protein homolog model	n/a	n/a	macrolide antibiotic; carbapenem; tetracycline antibiotic; acridine dye; diaminopyrimidine antibiotic; phenicol antibiotic; disinfecting agents and intercalating dyes	antibiotic efflux	resistance-nodulation-cell division (RND) antibiotic efflux pump	7.79
jifu.3.fa_03336	Strict	750	762.296	adeF	42.49	3000777	protein homolog model	n/a	n/a	fluoroquinolone antibiotic; tetracycline antibiotic	antibiotic efflux	resistance-nodulation-cell division (RND) antibiotic efflux pump	97.54
jifu.3.fa_04530	Strict	1100	21.557	mecR1	100	3000215	protein homolog model	n/a	n/a	penam	antibiotic target replacement	methicillin resistant PBP2	9.4
jifu.3.fa_06508	Strict	750	852.432	adeF	46.34	3000777	protein homolog model	n/a	n/a	fluoroquinolone antibiotic; tetracycline antibiotic	antibiotic efflux	resistance-nodulation-cell division (RND) antibiotic efflux pump	97.36
jifu.3.fa_11498	Strict	750	899.042	adeF	45.84	3000777	protein homolog model	n/a	n/a	fluoroquinolone antibiotic; tetracycline antibiotic	antibiotic efflux	resistance-nodulation-cell division (RND) antibiotic efflux pump	99.34
jifu.3.fa_14029	Strict	400	25.7942	IND-6	100	3002262	protein homolog model	n/a	n/a	carbapenem	antibiotic inactivation	IND beta-lactamase	158.58
jifu.3.fa_33063	Strict	750	1377.84	adeF	68.29	3000777	protein homolog model	n/a	n/a	fluoroquinolone antibiotic; tetracycline antibiotic	antibiotic efflux	resistance-nodulation-cell division (RND) antibiotic efflux pump	100.09
jifu.3.fa_33633	Strict	1800	22.7126	MexD	100	3000801	protein homolog model	n/a	n/a	macrolide antibiotic; fluoroquinolone antibiotic; aminoglycoside antibiotic; cephalosporin; penam; tetracycline antibiotic; aminocoumarin antibiotic; diaminopyrimidine antibiotic; phenicol antibiotic	antibiotic efflux	resistance-nodulation-cell division (RND) antibiotic efflux pump	9.4
jifu.4.fa_01435	Strict	1050	22.3274	facT	100	3001313	protein homolog model	n/a	n/a	elfamycin antibiotic	antibiotic efflux	major facilitator superfamily (MFS) antibiotic efflux pump	15.21
jifu.4.fa_06699	Perfect	750	784.252	cmlA9	100	3005043	protein homolog model	n/a	n/a	phenicol antibiotic	antibiotic efflux	major facilitator superfamily (MFS) antibiotic efflux pump	100
jifu.4.fa_11522	Strict	1900	22.3274	MuxC	100	3004075	protein homolog model	n/a	n/a	macrolide antibiotic; monobactam; tetracycline antibiotic; aminocoumarin antibiotic	antibiotic efflux	resistance-nodulation-cell division (RND) antibiotic efflux pump	8.2
jifu.4.fa_13380	Strict	500	21.9422	BJP-1	100	3000856	protein homolog model	n/a	n/a	carbapenem	antibiotic inactivation	BJP beta-lactamase	24.15
jifu.4.fa_14144	Strict	1200	403.29	tet36	95.02	3000197	protein homolog model	n/a	n/a	tetracycline antibiotic	antibiotic target protection	tetracycline-resistant ribosomal protection protein	31.72
jifu.4.fa_14784	Strict	1080	22.7126	vgaB	100	3000118	protein homolog model	n/a	n/a	macrolide antibiotic; lincosamide antibiotic; streptogramin antibiotic; tetracycline antibiotic; oxazolidinone antibiotic; phenicol antibiotic; pleuromutilin antibiotic	antibiotic target protection	ABC-F ATP-binding cassette ribosomal protection protein	14.67
jifu.4.fa_15273	Strict	1300	21.1718	vanTN	100	3002975	protein homolog model	n/a	n/a	glycopeptide antibiotic	antibiotic target alteration	glycopeptide resistance gene cluster; vanT	8.29
jifu.4.fa_30847	Strict	800	21.9422	adeG	100	3000778	protein homolog model	n/a	n/a	fluoroquinolone antibiotic; tetracycline antibiotic	antibiotic efflux	resistance-nodulation-cell division (RND) antibiotic efflux pump	18.72
jifu.4.fa_31543	Strict	450	19.631	spd	100	3002631	protein homolog model	n/a	n/a	aminoglycoside antibiotic	antibiotic inactivation	ANT(9)	13.23
jifu.5.fa_02772	Strict	500	568.155	APH(6)-Id	99.64	3002660	protein homolog model	n/a	n/a	aminoglycoside antibiotic	antibiotic inactivation	APH(6)	100
jifu.5.fa_03344	Strict	750	806.594	adeF	44.23	3000777	protein homolog model	n/a	n/a	fluoroquinolone antibiotic; tetracycline antibiotic	antibiotic efflux	resistance-nodulation-cell division (RND) antibiotic efflux pump	98.3
jifu.5.fa_06963	Strict	750	758.444	adeF	41.27	3000777	protein homolog model	n/a	n/a	fluoroquinolone antibiotic; tetracycline antibiotic	antibiotic efflux	resistance-nodulation-cell division (RND) antibiotic efflux pump	99.15
jifu.5.fa_12441	Strict	700	25.0238	OCH-3	100	3002516	protein homolog model	n/a	n/a	monobactam; cephalosporin; cephamycin; penam; penem	antibiotic inactivation	OCH beta-lactamase	53.33
jifu.5.fa_27144	Perfect	300	322.783	dfrA15	100	3003013	protein homolog model	n/a	n/a	diaminopyrimidine antibiotic	antibiotic target replacement	trimethoprim resistant dihydrofolate reductase dfr	100
jifu.5.fa_27146	Strict	750	819.305	cmlA5	99.05	3002695	protein homolog model	n/a	n/a	phenicol antibiotic	antibiotic efflux	major facilitator superfamily (MFS) antibiotic efflux pump	100
jifu.5.fa_28029	Strict	750	775.778	adeF	42.71	3000777	protein homolog model	n/a	n/a	fluoroquinolone antibiotic; tetracycline antibiotic	antibiotic efflux	resistance-nodulation-cell division (RND) antibiotic efflux pump	98.58
jifu.5.fa_38861	Strict	650	22.3274	vanF	100	3002908	protein homolog model	n/a	n/a	glycopeptide antibiotic	antibiotic target alteration	glycopeptide resistance gene cluster; van ligase	18.37
jifu.6.fa_01366	Strict	500	280.026	OXA-5	100	3001400	protein homolog model	n/a	n/a	carbapenem; cephalosporin; penam	antibiotic inactivation	OXA beta-lactamase	50.94
jifu.6.fa_01596	Strict	175	21.557	abeS	100	3000768	protein homolog model	n/a	n/a	macrolide antibiotic; aminocoumarin antibiotic	antibiotic efflux	small multidrug resistance (SMR) antibiotic efflux pump	63.3
jifu.6.fa_05262	Strict	750	767.689	adeF	43.14	3000777	protein homolog model	n/a	n/a	fluoroquinolone antibiotic; tetracycline antibiotic	antibiotic efflux	resistance-nodulation-cell division (RND) antibiotic efflux pump	99.15
jifu.6.fa_08314	Strict	600	23.0978	Burkholderia pseudomallei Omp38	100	3004123	protein homolog model	n/a	n/a	monobactam; carbapenem; cephalosporin; cephamycin; penam; penem	reduced permeability to antibiotic	General Bacterial Porin with reduced permeability to beta-lactams	22.46
jifu.6.fa_10708	Strict	500	21.1718	OXA-258	100	3001503	protein homolog model	n/a	n/a	carbapenem; cephalosporin; penam	antibiotic inactivation	OXA beta-lactamase	21.17
jifu.6.fa_12825	Strict	750	772.696	adeF	42.72	3000777	protein homolog model	n/a	n/a	fluoroquinolone antibiotic; tetracycline antibiotic	antibiotic efflux	resistance-nodulation-cell division (RND) antibiotic efflux pump	98.87
jifu.6.fa_17353	Strict	500	22.7126	TEM-194	100	3001054	protein homolog model	n/a	n/a	monobactam; cephalosporin; penam; penem	antibiotic inactivation	TEM beta-lactamase	34.27
jifu.6.fa_24245	Strict	850	21.9422	OpmH	100	3003682	protein homolog model	n/a	n/a	triclosan	antibiotic efflux	resistance-nodulation-cell division (RND) antibiotic efflux pump	15.77
jifu.6.fa_25687	Strict	750	1383.24	adeF	68.98	3000777	protein homolog model	n/a	n/a	fluoroquinolone antibiotic; tetracycline antibiotic	antibiotic efflux	resistance-nodulation-cell division (RND) antibiotic efflux pump	100.19
jifu.6.fa_26124	Strict	100	105.531	rsmA	96.36	3005069	protein homolog model	n/a	n/a	fluoroquinolone antibiotic; diaminopyrimidine antibiotic; phenicol antibiotic	antibiotic efflux	resistance-nodulation-cell division (RND) antibiotic efflux pump	101.64
jifu.6.fa_27709	Strict	1650	21.557	Brucella suis mprF	100	3003772	protein homolog model	n/a	n/a	peptide antibiotic	antibiotic target alteration	defensin resistant mprF	7.61
jifu.6.fa_30893	Strict	450	610.912	ANT(3'')-IIa	100	3004089	protein homolog model	n/a	n/a	aminoglycoside antibiotic	antibiotic inactivation	ANT(3'')	93.19
jifu.6.fa_30898	Strict	500	572.392	sul4	99.65	3004361	protein homolog model	n/a	n/a	sulfonamide antibiotic	antibiotic target replacement	sulfonamide resistant sul	100
jiujiang.1.fa_05502	Strict	525	23.8682	SPN79-1	100	3006995	protein homolog model	n/a	n/a	carbapenem	antibiotic inactivation	SPN79 beta-lactamase	47.12
jiujiang.1.fa_11682	Strict	100	102.064	rsmA	89.09	3005069	protein homolog model	n/a	n/a	fluoroquinolone antibiotic; diaminopyrimidine antibiotic; phenicol antibiotic	antibiotic efflux	resistance-nodulation-cell division (RND) antibiotic efflux pump	129.51
jiujiang.1.fa_15322	Strict	525	23.0978	ECM-1	100	3006882	protein homolog model	n/a	n/a	carbapenem	antibiotic inactivation	ECM beta-lactamase	28.38
jiujiang.1.fa_18423	Strict	525	23.0978	EFM-1	100	3006884	protein homolog model	n/a	n/a	carbapenem	antibiotic inactivation	EFM beta-lactamase	23.18
jiujiang.1.fa_19588	Strict	750	781.171	adeF	42.53	3000777	protein homolog model	n/a	n/a	fluoroquinolone antibiotic; tetracycline antibiotic	antibiotic efflux	resistance-nodulation-cell division (RND) antibiotic efflux pump	99.15
jiujiang.1.fa_26421	Strict	400	20.4014	CatU	100	3003983	protein homolog model	n/a	n/a	phenicol antibiotic	antibiotic inactivation	chloramphenicol acetyltransferase (CAT)	16.59
jiujiang.1.fa_27006	Strict	300	20.7866	dfrA5	100	3002861	protein homolog model	n/a	n/a	diaminopyrimidine antibiotic	antibiotic target replacement	trimethoprim resistant dihydrofolate reductase dfr	33.12
jiujiang.10.fa_14005	Strict	200	201.83	Pseudomonas aeruginosa soxR	67.33	3004107	protein homolog model	n/a	n/a	fluoroquinolone antibiotic; cephalosporin; glycylcycline; penam; tetracycline antibiotic; acridine dye; rifamycin antibiotic; phenicol antibiotic; triclosan; disinfecting agents and intercalating dyes	antibiotic target alteration; antibiotic efflux	ATP-binding cassette (ABC) antibiotic efflux pump; major facilitator superfamily (MFS) antibiotic efflux pump; resistance-nodulation-cell division (RND) antibiotic efflux pump	99.36
jiujiang.2.fa_01853	Strict	700	23.8682	norA	100	3000391	protein homolog model	n/a	n/a	fluoroquinolone antibiotic; acridine dye; disinfecting agents and intercalating dyes	antibiotic efflux	major facilitator superfamily (MFS) antibiotic efflux pump	40.83
jiujiang.2.fa_14227	Strict	400	20.7866	Erm(42)	100	3003106	protein homolog model	n/a	n/a	macrolide antibiotic; lincosamide antibiotic; streptogramin antibiotic	antibiotic target alteration	Erm 23S ribosomal RNA methyltransferase	17.61
jiujiang.2.fa_20647	Strict	1200	21.557	arnA	100	3002985	protein homolog model	n/a	n/a	peptide antibiotic	antibiotic target alteration	pmr phosphoethanolamine transferase	4.83
jiujiang.2.fa_21530	Strict	750	811.987	adeF	43.35	3000777	protein homolog model	n/a	n/a	fluoroquinolone antibiotic; tetracycline antibiotic	antibiotic efflux	resistance-nodulation-cell division (RND) antibiotic efflux pump	99.43
jiujiang.2.fa_24065	Strict	700	23.8682	mef(D)	100	3005089	protein homolog model	n/a	n/a	macrolide antibiotic	antibiotic efflux	major facilitator superfamily (MFS) antibiotic efflux pump	43.36
jiujiang.2.fa_34787	Strict	500	23.0978	OXA-919	100	3006105	protein homolog model	n/a	n/a	carbapenem; cephalosporin; penam	antibiotic inactivation	OXA beta-lactamase	40.73
jiujiang.3.fa_01674	Strict	750	1040.41	adeF	67.81	3000777	protein homolog model	n/a	n/a	fluoroquinolone antibiotic; tetracycline antibiotic	antibiotic efflux	resistance-nodulation-cell division (RND) antibiotic efflux pump	76.58
jiujiang.3.fa_10956	Strict	700	21.1718	PDC-91	100	3004354	protein homolog model	n/a	n/a	monobactam; carbapenem; cephalosporin	antibiotic inactivation	PDC beta-lactamase	17.44
jiujiang.3.fa_12976	Strict	350	26.5646	AAC(2')-Ie	100	3002527	protein homolog model	n/a	n/a	aminoglycoside antibiotic	antibiotic inactivation	AAC(2')	190.11
jiujiang.3.fa_14881	Strict	500	21.557	Rhodobacter sphaeroides ampC beta-lactamase	100	3004291	protein homolog model	n/a	n/a	cephalosporin; penam	antibiotic inactivation	ampC-type beta-lactamase	17.89
jiujiang.3.fa_18904	Strict	1850	21.9422	mdtF	100	3000796	protein homolog model	n/a	n/a	macrolide antibiotic; fluoroquinolone antibiotic; penam	antibiotic efflux	resistance-nodulation-cell division (RND) antibiotic efflux pump	6.85
jiujiang.3.fa_22255	Strict	750	768.074	adeF	42.5	3000777	protein homolog model	n/a	n/a	fluoroquinolone antibiotic; tetracycline antibiotic	antibiotic efflux	resistance-nodulation-cell division (RND) antibiotic efflux pump	98.3
jiujiang.3.fa_22885	Strict	750	806.979	adeF	43.03	3000777	protein homolog model	n/a	n/a	fluoroquinolone antibiotic; tetracycline antibiotic	antibiotic efflux	resistance-nodulation-cell division (RND) antibiotic efflux pump	100.28
jiujiang.3.fa_37183	Strict	750	775.393	adeF	43.39	3000777	protein homolog model	n/a	n/a	fluoroquinolone antibiotic; tetracycline antibiotic	antibiotic efflux	resistance-nodulation-cell division (RND) antibiotic efflux pump	98.77
jiujiang.4.fa_00675	Strict	400	25.0238	aadA27	100	3004682	protein homolog model	n/a	n/a	aminoglycoside antibiotic	antibiotic inactivation	ANT(3'')	59.54
jiujiang.4.fa_06089	Strict	500	531.176	linG	91.94	3002879	protein homolog model	n/a	n/a	lincosamide antibiotic	antibiotic inactivation	lincosamide nucleotidyltransferase (LNU)	100
jiujiang.4.fa_09797	Strict	1800	21.557	mdtC	100	3000794	protein homolog model	n/a	n/a	aminocoumarin antibiotic	antibiotic efflux	resistance-nodulation-cell division (RND) antibiotic efflux pump	4.59
jiujiang.4.fa_15379	Strict	750	777.704	adeF	43.2	3000777	protein homolog model	n/a	n/a	fluoroquinolone antibiotic; tetracycline antibiotic	antibiotic efflux	resistance-nodulation-cell division (RND) antibiotic efflux pump	99.91
jiujiang.4.fa_17968	Strict	750	1137.48	adeF	57.2	3000777	protein homolog model	n/a	n/a	fluoroquinolone antibiotic; tetracycline antibiotic	antibiotic efflux	resistance-nodulation-cell division (RND) antibiotic efflux pump	102.93
jiujiang.4.fa_21234	Strict	2000	25.0238	adeB	100	3000775	protein homolog model	n/a	n/a	glycylcycline; tetracycline antibiotic	antibiotic efflux	resistance-nodulation-cell division (RND) antibiotic efflux pump	16.81
jiujiang.4.fa_28252	Strict	1300	21.9422	vanTC	100	3002970	protein homolog model	n/a	n/a	glycopeptide antibiotic	antibiotic target alteration	glycopeptide resistance gene cluster; vanT	8.88
jiujiang.4.fa_28293	Strict	750	779.63	adeF	43.13	3000777	protein homolog model	n/a	n/a	fluoroquinolone antibiotic; tetracycline antibiotic	antibiotic efflux	resistance-nodulation-cell division (RND) antibiotic efflux pump	98.11
jiujiang.4.fa_36102	Strict	900	23.0978	smeC	100	3003053	protein homolog model	n/a	n/a	aminoglycoside antibiotic; cephalosporin; cephamycin; penam	antibiotic efflux	resistance-nodulation-cell division (RND) antibiotic efflux pump	21.02
jiujiang.5.fa_12033	Strict	500	20.4014	APH(6)-Ic	100	3002659	protein homolog model	n/a	n/a	aminoglycoside antibiotic	antibiotic inactivation	APH(6)	14.66
jiujiang.5.fa_33920	Strict	350	20.0162	catB11	100	3004660	protein homolog model	n/a	n/a	phenicol antibiotic	antibiotic inactivation	chloramphenicol acetyltransferase (CAT)	15.71
jiujiang.6.fa_03708	Strict	750	1465.29	adeF	71.13	3000777	protein homolog model	n/a	n/a	fluoroquinolone antibiotic; tetracycline antibiotic	antibiotic efflux	resistance-nodulation-cell division (RND) antibiotic efflux pump	101.04
jiujiang.6.fa_16597	Strict	700	21.9422	mdtG	100	3001329	protein homolog model	n/a	n/a	fosfomycin	antibiotic efflux	major facilitator superfamily (MFS) antibiotic efflux pump	21.57
jiujiang.7.fa_00514	Strict	600	20.7866	OprZ	100	3004142	protein homolog model	n/a	n/a	macrolide antibiotic; fluoroquinolone antibiotic; aminoglycoside antibiotic; cephalosporin	antibiotic efflux	resistance-nodulation-cell division (RND) antibiotic efflux pump	10.8
jiujiang.7.fa_04284	Strict	450	21.557	rmtF	100	3002666	protein homolog model	n/a	n/a	aminoglycoside antibiotic	antibiotic target alteration	16S rRNA methyltransferase (G1405)	25.48
hengtang.1.fa_16354	Strict	1900	21.557	MuxB	100	3004074	protein homolog model	n/a	n/a	macrolide antibiotic; monobactam; tetracycline antibiotic; aminocoumarin antibiotic	antibiotic efflux	resistance-nodulation-cell division (RND) antibiotic efflux pump	4.51
hengtang.1.fa_18951	Strict	750	758.059	adeF	42.09	3000777	protein homolog model	n/a	n/a	fluoroquinolone antibiotic; tetracycline antibiotic	antibiotic efflux	resistance-nodulation-cell division (RND) antibiotic efflux pump	98.96
hengtang.1.fa_25389	Strict	750	1070.07	adeF	55.85	3000777	protein homolog model	n/a	n/a	fluoroquinolone antibiotic; tetracycline antibiotic	antibiotic efflux	resistance-nodulation-cell division (RND) antibiotic efflux pump	98.68
hengtang.1.fa_32405	Strict	100	114.39	rsmA	93.44	3005069	protein homolog model	n/a	n/a	fluoroquinolone antibiotic; diaminopyrimidine antibiotic; phenicol antibiotic	antibiotic efflux	resistance-nodulation-cell division (RND) antibiotic efflux pump	100
hengtang.1.fa_32548	Strict	100	112.849	rsmA	90.16	3005069	protein homolog model	n/a	n/a	fluoroquinolone antibiotic; diaminopyrimidine antibiotic; phenicol antibiotic	antibiotic efflux	resistance-nodulation-cell division (RND) antibiotic efflux pump	100
hengtang.2.fa_02336	Strict	750	786.563	adeF	43.59	3000777	protein homolog model	n/a	n/a	fluoroquinolone antibiotic; tetracycline antibiotic	antibiotic efflux	resistance-nodulation-cell division (RND) antibiotic efflux pump	99.15
hengtang.2.fa_16039	Strict	750	830.091	adeF	44.25	3000777	protein homolog model	n/a	n/a	fluoroquinolone antibiotic; tetracycline antibiotic	antibiotic efflux	resistance-nodulation-cell division (RND) antibiotic efflux pump	99.81
hengtang.2.fa_18608	Strict	750	1146.34	adeF	57.01	3000777	protein homolog model	n/a	n/a	fluoroquinolone antibiotic; tetracycline antibiotic	antibiotic efflux	resistance-nodulation-cell division (RND) antibiotic efflux pump	99.43
hengtang.2.fa_26828	Strict	700	23.483	pp-flo	100	3002812	protein homolog model	n/a	n/a	phenicol antibiotic	antibiotic efflux	major facilitator superfamily (MFS) antibiotic efflux pump	27.27
hengtang.2.fa_33147	Strict	750	1144.03	adeF	84.84	3000777	protein homolog model	n/a	n/a	fluoroquinolone antibiotic; tetracycline antibiotic	antibiotic efflux	resistance-nodulation-cell division (RND) antibiotic efflux pump	65.16
hengtang.3.fa_02887	Strict	700	21.9422	mdtG	100	3001329	protein homolog model	n/a	n/a	fosfomycin	antibiotic efflux	major facilitator superfamily (MFS) antibiotic efflux pump	21.57
hengtang.3.fa_10795	Strict	750	792.341	adeF	43.8	3000777	protein homolog model	n/a	n/a	fluoroquinolone antibiotic; tetracycline antibiotic	antibiotic efflux	resistance-nodulation-cell division (RND) antibiotic efflux pump	99.34
hengtang.3.fa_11264	Strict	750	836.254	adeF	44.73	3000777	protein homolog model	n/a	n/a	fluoroquinolone antibiotic; tetracycline antibiotic	antibiotic efflux	resistance-nodulation-cell division (RND) antibiotic efflux pump	99.24
hengtang.3.fa_13749	Strict	700	822.002	tet(A)	98.81	3000165	protein homolog model	n/a	n/a	tetracycline antibiotic	antibiotic efflux	major facilitator superfamily (MFS) antibiotic efflux pump	100
hengtang.3.fa_21825	Strict	450	19.631	aadA14	100	3002614	protein homolog model	n/a	n/a	aminoglycoside antibiotic	antibiotic inactivation	ANT(3'')	12.26
hengtang.3.fa_27217	Strict	300	23.8682	dfrA8	100	3002863	protein homolog model	n/a	n/a	diaminopyrimidine antibiotic	antibiotic target replacement	trimethoprim resistant dihydrofolate reductase dfr	40.24
hengtang.4.fa_09277	Strict	400	25.7942	IND-6	100	3002262	protein homolog model	n/a	n/a	carbapenem	antibiotic inactivation	IND beta-lactamase	50.21
hengtang.4.fa_10030	Strict	500	23.8682	L1 beta-lactamase	100	3000582	protein homolog model	n/a	n/a	cephalosporin	antibiotic inactivation	L1 family beta-lactamase	44.07
hengtang.4.fa_12343	Strict	750	791.956	adeF	44.49	3000777	protein homolog model	n/a	n/a	fluoroquinolone antibiotic; tetracycline antibiotic	antibiotic efflux	resistance-nodulation-cell division (RND) antibiotic efflux pump	98.87
hengtang.4.fa_14262	Strict	750	770.385	adeF	42.55	3000777	protein homolog model	n/a	n/a	fluoroquinolone antibiotic; tetracycline antibiotic	antibiotic efflux	resistance-nodulation-cell division (RND) antibiotic efflux pump	99.24
hengtang.4.fa_20287	Strict	500	24.2534	L1 beta-lactamase	100	3000582	protein homolog model	n/a	n/a	cephalosporin	antibiotic inactivation	L1 family beta-lactamase	48.81
hengtang.4.fa_20305	Strict	750	787.334	adeF	44.6	3000777	protein homolog model	n/a	n/a	fluoroquinolone antibiotic; tetracycline antibiotic	antibiotic efflux	resistance-nodulation-cell division (RND) antibiotic efflux pump	99.24
hengtang.4.fa_25406	Strict	750	777.704	adeF	42.42	3000777	protein homolog model	n/a	n/a	fluoroquinolone antibiotic; tetracycline antibiotic	antibiotic efflux	resistance-nodulation-cell division (RND) antibiotic efflux pump	99.24
hongqiao.1.fa_03270	Strict	750	753.821	adeF	42.41	3000777	protein homolog model	n/a	n/a	fluoroquinolone antibiotic; tetracycline antibiotic	antibiotic efflux	resistance-nodulation-cell division (RND) antibiotic efflux pump	99.34
hongqiao.1.fa_05155	Strict	750	1354.35	adeF	66.73	3000777	protein homolog model	n/a	n/a	fluoroquinolone antibiotic; tetracycline antibiotic	antibiotic efflux	resistance-nodulation-cell division (RND) antibiotic efflux pump	100
hongqiao.1.fa_07392	Strict	400	21.9422	qnrE1	100	3004636	protein homolog model	n/a	n/a	fluoroquinolone antibiotic	antibiotic target protection	quinolone resistance protein (qnr)	26.64
hongqiao.1.fa_07877	Strict	750	757.288	adeF	42.51	3000777	protein homolog model	n/a	n/a	fluoroquinolone antibiotic; tetracycline antibiotic	antibiotic efflux	resistance-nodulation-cell division (RND) antibiotic efflux pump	98.58
hongqiao.1.fa_10408	Strict	600	21.557	TriB	100	3003680	protein homolog model	n/a	n/a	triclosan	antibiotic efflux	resistance-nodulation-cell division (RND) antibiotic efflux pump	16.85
hongqiao.1.fa_18909	Strict	990	22.7126	farB	100	3003962	protein homolog model	n/a	n/a	antibacterial free fatty acids	antibiotic efflux	major facilitator superfamily (MFS) antibiotic efflux pump	10.83
hongqiao.1.fa_24678	Strict	750	1258.43	adeF	62.25	3000777	protein homolog model	n/a	n/a	fluoroquinolone antibiotic; tetracycline antibiotic	antibiotic efflux	resistance-nodulation-cell division (RND) antibiotic efflux pump	99.91
hongqiao.1.fa_29017	Strict	3000	21.557	abcA	100	3003942	protein homolog model	n/a	n/a	cephalosporin; penam; peptide antibiotic	antibiotic efflux	ATP-binding cassette (ABC) antibiotic efflux pump	4.13
hongqiao.2.fa_07501	Strict	750	855.129	adeF	45.1	3000777	protein homolog model	n/a	n/a	fluoroquinolone antibiotic; tetracycline antibiotic	antibiotic efflux	resistance-nodulation-cell division (RND) antibiotic efflux pump	99.53
hongqiao.2.fa_09958	Strict	525	20.7866	OKP-A-16	100	3002433	protein homolog model	n/a	n/a	cephalosporin; penam	antibiotic inactivation	OKP beta-lactamase	18.18
hongqiao.2.fa_13767	Strict	750	974.926	adeF	51.19	3000777	protein homolog model	n/a	n/a	fluoroquinolone antibiotic; tetracycline antibiotic	antibiotic efflux	resistance-nodulation-cell division (RND) antibiotic efflux pump	100.28
hongqiao.2.fa_17425	Strict	650	21.9422	vanE	100	3002907	protein homolog model	n/a	n/a	glycopeptide antibiotic	antibiotic target alteration	glycopeptide resistance gene cluster; van ligase	22.16
hongqiao.2.fa_18625	Strict	500	22.3274	GOB-27	100	3005676	protein homolog model	n/a	n/a	carbapenem; cephalosporin; penam	antibiotic inactivation	GOB beta-lactamase	28.97
hongqiao.2.fa_29388	Strict	750	758.059	adeF	42.22	3000777	protein homolog model	n/a	n/a	fluoroquinolone antibiotic; tetracycline antibiotic	antibiotic efflux	resistance-nodulation-cell division (RND) antibiotic efflux pump	98.96
hongqiao.2.fa_31840	Strict	400	23.0978	ErmY	100	3002825	protein homolog model	n/a	n/a	macrolide antibiotic; lincosamide antibiotic; streptogramin antibiotic	antibiotic target alteration	Erm 23S ribosomal RNA methyltransferase	40.98
hongqiao.3.fa_01116	Strict	750	818.15	adeF	45.07	3000777	protein homolog model	n/a	n/a	fluoroquinolone antibiotic; tetracycline antibiotic	antibiotic efflux	resistance-nodulation-cell division (RND) antibiotic efflux pump	98.58
hongqiao.3.fa_03033	Strict	750	1238.02	adeF	61.11	3000777	protein homolog model	n/a	n/a	fluoroquinolone antibiotic; tetracycline antibiotic	antibiotic efflux	resistance-nodulation-cell division (RND) antibiotic efflux pump	99.91
hongqiao.3.fa_14312	Strict	600	23.8682	rgt1438	100	3002883	protein homolog model	n/a	n/a	rifamycin antibiotic	antibiotic inactivation	rifampin glycosyltransferase	38.93
hongqiao.3.fa_15984	Strict	300	20.0162	vanXYL	100	3002968	protein homolog model	n/a	n/a	glycopeptide antibiotic	antibiotic target alteration	glycopeptide resistance gene cluster; vanXY	18.13
hongqiao.3.fa_23425	Strict	750	916.376	adeF	48.94	3000777	protein homolog model	n/a	n/a	fluoroquinolone antibiotic; tetracycline antibiotic	antibiotic efflux	resistance-nodulation-cell division (RND) antibiotic efflux pump	98.77
hongqiao.3.fa_33861	Strict	750	751.51	adeF	42.39	3000777	protein homolog model	n/a	n/a	fluoroquinolone antibiotic; tetracycline antibiotic	antibiotic efflux	resistance-nodulation-cell division (RND) antibiotic efflux pump	98.58
hongqiao.4.fa_01046	Strict	900	20.0162	otr(B)	100	3002892	protein homolog model	n/a	n/a	tetracycline antibiotic	antibiotic efflux	major facilitator superfamily (MFS) antibiotic efflux pump	6.04
hongqiao.4.fa_01185	Strict	1900	22.3274	TriC	100	3003681	protein homolog model	n/a	n/a	triclosan	antibiotic efflux	resistance-nodulation-cell division (RND) antibiotic efflux pump	4.04
hongqiao.4.fa_06847	Strict	750	1484.16	adeF	72.05	3000777	protein homolog model	n/a	n/a	fluoroquinolone antibiotic; tetracycline antibiotic	antibiotic efflux	resistance-nodulation-cell division (RND) antibiotic efflux pump	101.51
hongqiao.4.fa_26543	Strict	700	20.4014	gimA	100	3000463	protein homolog model	n/a	n/a	macrolide antibiotic	antibiotic inactivation	gimA family macrolide glycosyltransferase	7.43
hongqiao.4.fa_32308	Strict	600	24.6386	SGM-1	100	3006987	protein homolog model	n/a	n/a	carbapenem	antibiotic inactivation	SGM beta-lactamase	88.79
hongqiao.4.fa_32549	Strict	750	761.911	adeF	43.73	3000777	protein homolog model	n/a	n/a	fluoroquinolone antibiotic; tetracycline antibiotic	antibiotic efflux	resistance-nodulation-cell division (RND) antibiotic efflux pump	99.53
hongqiao.5.fa_02037	Strict	500	22.3274	SPG-1	100	3003720	protein homolog model	n/a	n/a	carbapenem	antibiotic inactivation	SPG beta-lactamase	27.37
hongqiao.5.fa_09720	Strict	600	647.506	SGM-6	98.77	3006992	protein homolog model	n/a	n/a	carbapenem	antibiotic inactivation	SGM beta-lactamase	100
hongqiao.5.fa_10870	Strict	275	290.041	AAC(6')-Ib'	75.71	3003676	protein homolog model	n/a	n/a	aminoglycoside antibiotic	antibiotic inactivation	AAC(6')	109.78
hongqiao.5.fa_13981	Strict	600	21.9422	SGM-3	100	3006989	protein homolog model	n/a	n/a	carbapenem	antibiotic inactivation	SGM beta-lactamase	17.48
hongqiao.5.fa_14827	Strict	750	768.074	adeF	42.95	3000777	protein homolog model	n/a	n/a	fluoroquinolone antibiotic; tetracycline antibiotic	antibiotic efflux	resistance-nodulation-cell division (RND) antibiotic efflux pump	100.09
hongqiao.5.fa_17948	Strict	2200	23.483	Bifidobacterium bifidum ileS conferring resistance to mupirocin	100	3003730	protein homolog model	n/a	n/a	mupirocin	antibiotic target alteration	antibiotic-resistant isoleucyl-tRNA synthetase (ileS)	12.1
hongqiao.5.fa_20059	Strict	3000	21.557	abcA	100	3003942	protein homolog model	n/a	n/a	cephalosporin; penam; peptide antibiotic	antibiotic efflux	ATP-binding cassette (ABC) antibiotic efflux pump	3.79
hongqiao.5.fa_25336	Strict	750	1358.2	adeF	66.92	3000777	protein homolog model	n/a	n/a	fluoroquinolone antibiotic; tetracycline antibiotic	antibiotic efflux	resistance-nodulation-cell division (RND) antibiotic efflux pump	100
hongqiao.5.fa_26265	Strict	1650	21.557	Listeria monocytogenes mprF	100	3003770	protein homolog model	n/a	n/a	peptide antibiotic	antibiotic target alteration	defensin resistant mprF	5.66
hongqiao.5.fa_31612	Strict	750	1701.41	adeF	82.45	3000777	protein homolog model	n/a	n/a	fluoroquinolone antibiotic; tetracycline antibiotic	antibiotic efflux	resistance-nodulation-cell division (RND) antibiotic efflux pump	100.38
hongqiao.5.fa_31935	Strict	500	20.7866	mphA	100	3000316	protein homolog model	n/a	n/a	macrolide antibiotic	antibiotic inactivation	macrolide phosphotransferase (MPH)	16.94
hongqiao.5.fa_32720	Strict	920	20.4014	OpmD	100	3000809	protein homolog model	n/a	n/a	fluoroquinolone antibiotic; tetracycline antibiotic; acridine dye; disinfecting agents and intercalating dyes	antibiotic efflux	resistance-nodulation-cell division (RND) antibiotic efflux pump	8.42
hongqiao.6.fa_13346	Strict	750	1249.57	adeF	61.24	3000777	protein homolog model	n/a	n/a	fluoroquinolone antibiotic; tetracycline antibiotic	antibiotic efflux	resistance-nodulation-cell division (RND) antibiotic efflux pump	102.08
hongqiao.6.fa_16051	Strict	750	896.345	adeF	48.27	3000777	protein homolog model	n/a	n/a	fluoroquinolone antibiotic; tetracycline antibiotic	antibiotic efflux	resistance-nodulation-cell division (RND) antibiotic efflux pump	98.39
hongqiao.6.fa_19006	Strict	700	21.1718	gimA	100	3000463	protein homolog model	n/a	n/a	macrolide antibiotic	antibiotic inactivation	gimA family macrolide glycosyltransferase	14.15
hongqiao.6.fa_33041	Strict	750	1672.52	adeF	83.43	3000777	protein homolog model	n/a	n/a	fluoroquinolone antibiotic; tetracycline antibiotic	antibiotic efflux	resistance-nodulation-cell division (RND) antibiotic efflux pump	95.18
hongqiao.7.fa_10281	Strict	750	774.622	adeF	42.3	3000777	protein homolog model	n/a	n/a	fluoroquinolone antibiotic; tetracycline antibiotic	antibiotic efflux	resistance-nodulation-cell division (RND) antibiotic efflux pump	98.96
huaxi.1.fa_02115	Strict	2090	22.3274	mdsB	100	3000790	protein homolog model	n/a	n/a	monobactam; carbapenem; cephalosporin; cephamycin; penam; phenicol antibiotic; penem	antibiotic efflux	resistance-nodulation-cell division (RND) antibiotic efflux pump	8.72
huaxi.1.fa_04065	Perfect	260	291.197	MexG	100	3000806	protein homolog model	n/a	n/a	fluoroquinolone antibiotic; tetracycline antibiotic; acridine dye; disinfecting agents and intercalating dyes	antibiotic efflux	resistance-nodulation-cell division (RND) antibiotic efflux pump	100
huaxi.1.fa_04066	Perfect	650	730.709	MexH	100	3000807	protein homolog model	n/a	n/a	fluoroquinolone antibiotic; tetracycline antibiotic; acridine dye; disinfecting agents and intercalating dyes	antibiotic efflux	resistance-nodulation-cell division (RND) antibiotic efflux pump	100
huaxi.1.fa_04067	Perfect	1900	2059.26	MexI	100	3000808	protein homolog model	n/a	n/a	fluoroquinolone antibiotic; tetracycline antibiotic; acridine dye; disinfecting agents and intercalating dyes	antibiotic efflux	resistance-nodulation-cell division (RND) antibiotic efflux pump	100
huaxi.1.fa_04068	Strict	920	949.888	OpmD	99.79	3000809	protein homolog model	n/a	n/a	fluoroquinolone antibiotic; tetracycline antibiotic; acridine dye; disinfecting agents and intercalating dyes	antibiotic efflux	resistance-nodulation-cell division (RND) antibiotic efflux pump	100
huaxi.1.fa_04943	Strict	1900	1121.69	MexK	99.64	3003693	protein homolog model	n/a	n/a	macrolide antibiotic; tetracycline antibiotic; triclosan	antibiotic efflux	resistance-nodulation-cell division (RND) antibiotic efflux pump	54.54
huaxi.1.fa_05211	Strict	750	768.459	adeF	40.93	3000777	protein homolog model	n/a	n/a	fluoroquinolone antibiotic; tetracycline antibiotic	antibiotic efflux	resistance-nodulation-cell division (RND) antibiotic efflux pump	98.68
huaxi.1.fa_09538	Strict	200	241.891	Pseudomonas aeruginosa soxR	78.67	3004107	protein homolog model	n/a	n/a	fluoroquinolone antibiotic; cephalosporin; glycylcycline; penam; tetracycline antibiotic; acridine dye; rifamycin antibiotic; phenicol antibiotic; triclosan; disinfecting agents and intercalating dyes	antibiotic target alteration; antibiotic efflux	ATP-binding cassette (ABC) antibiotic efflux pump; major facilitator superfamily (MFS) antibiotic efflux pump; resistance-nodulation-cell division (RND) antibiotic efflux pump	101.28
huaxi.1.fa_14662	Strict	400	440.269	Pseudomonas aeruginosa catB7	99.06	3002679	protein homolog model	n/a	n/a	phenicol antibiotic	antibiotic inactivation	chloramphenicol acetyltransferase (CAT)	100
huaxi.1.fa_18352	Strict	750	1355.89	adeF	67.14	3000777	protein homolog model	n/a	n/a	fluoroquinolone antibiotic; tetracycline antibiotic	antibiotic efflux	resistance-nodulation-cell division (RND) antibiotic efflux pump	100.28
huaxi.1.fa_21466	Perfect	200	223.787	YajC	100	3005040	protein homolog model	n/a	n/a	fluoroquinolone antibiotic; cephalosporin; glycylcycline; penam; tetracycline antibiotic; rifamycin antibiotic; phenicol antibiotic; triclosan	antibiotic efflux	resistance-nodulation-cell division (RND) antibiotic efflux pump	100
huaxi.1.fa_21503	Strict	310	384.03	Type B NfxB	100	3004060	protein overexpression model	n/a	n/a	macrolide antibiotic; fluoroquinolone antibiotic; aminoglycoside antibiotic; cephalosporin; penam; tetracycline antibiotic; aminocoumarin antibiotic; diaminopyrimidine antibiotic; phenicol antibiotic	antibiotic efflux	resistance-nodulation-cell division (RND) antibiotic efflux pump	100
huaxi.1.fa_21504	Strict	600	690.263	MexC	100	3000800	protein homolog model	n/a	n/a	macrolide antibiotic; fluoroquinolone antibiotic; aminoglycoside antibiotic; cephalosporin; penam; tetracycline antibiotic; aminocoumarin antibiotic; diaminopyrimidine antibiotic; phenicol antibiotic	antibiotic efflux	resistance-nodulation-cell division (RND) antibiotic efflux pump	91.47
huaxi.1.fa_21505	Strict	1800	1930.99	MexD	95.52	3000801	protein homolog model	n/a	n/a	macrolide antibiotic; fluoroquinolone antibiotic; aminoglycoside antibiotic; cephalosporin; penam; tetracycline antibiotic; aminocoumarin antibiotic; diaminopyrimidine antibiotic; phenicol antibiotic	antibiotic efflux	resistance-nodulation-cell division (RND) antibiotic efflux pump	100
huaxi.1.fa_21506	Strict	850	932.169	OprJ	99.16	3000802	protein homolog model	n/a	n/a	macrolide antibiotic; fluoroquinolone antibiotic; aminoglycoside antibiotic; cephalosporin; penam; tetracycline antibiotic; aminocoumarin antibiotic; diaminopyrimidine antibiotic; phenicol antibiotic	antibiotic efflux	resistance-nodulation-cell division (RND) antibiotic efflux pump	100
huaxi.1.fa_30747	Strict	750	1233.78	adeF	65.16	3000777	protein homolog model	n/a	n/a	fluoroquinolone antibiotic; tetracycline antibiotic	antibiotic efflux	resistance-nodulation-cell division (RND) antibiotic efflux pump	92.54
huaxi.1.fa_35130	Strict	200	202.601	Pseudomonas aeruginosa soxR	67.13	3004107	protein homolog model	n/a	n/a	fluoroquinolone antibiotic; cephalosporin; glycylcycline; penam; tetracycline antibiotic; acridine dye; rifamycin antibiotic; phenicol antibiotic; triclosan; disinfecting agents and intercalating dyes	antibiotic target alteration; antibiotic efflux	ATP-binding cassette (ABC) antibiotic efflux pump; major facilitator superfamily (MFS) antibiotic efflux pump; resistance-nodulation-cell division (RND) antibiotic efflux pump	100.64
huaxi.1.fa_35475	Strict	750	833.173	adeF	43.93	3000777	protein homolog model	n/a	n/a	fluoroquinolone antibiotic; tetracycline antibiotic	antibiotic efflux	resistance-nodulation-cell division (RND) antibiotic efflux pump	99.62
huaxi.2.fa_01750	Perfect	500	755.747	bcr-1	100	3003801	protein homolog model	n/a	n/a	bicyclomycin	antibiotic efflux	major facilitator superfamily (MFS) antibiotic efflux pump	100
huaxi.2.fa_01848	Strict	750	884.404	adeF	47.26	3000777	protein homolog model	n/a	n/a	fluoroquinolone antibiotic; tetracycline antibiotic	antibiotic efflux	resistance-nodulation-cell division (RND) antibiotic efflux pump	98.96
huaxi.2.fa_02585	Strict	400	408.297	Pseudomonas aeruginosa CpxR	92.41	3004054	protein homolog model	n/a	n/a	macrolide antibiotic; fluoroquinolone antibiotic; monobactam; aminoglycoside antibiotic; carbapenem; cephalosporin; cephamycin; penam; tetracycline antibiotic; peptide antibiotic; aminocoumarin antibiotic; diaminopyrimidine antibiotic; sulfonamide antibiotic; phenicol antibiotic; penem	antibiotic efflux	resistance-nodulation-cell division (RND) antibiotic efflux pump	100
huaxi.2.fa_03018	Perfect	200	314.694	Pseudomonas aeruginosa soxR	100	3004107	protein homolog model	n/a	n/a	fluoroquinolone antibiotic; cephalosporin; glycylcycline; penam; tetracycline antibiotic; acridine dye; rifamycin antibiotic; phenicol antibiotic; triclosan; disinfecting agents and intercalating dyes	antibiotic target alteration; antibiotic efflux	ATP-binding cassette (ABC) antibiotic efflux pump; major facilitator superfamily (MFS) antibiotic efflux pump; resistance-nodulation-cell division (RND) antibiotic efflux pump	100
huaxi.2.fa_05558	Strict	850	1003.43	OpmB	99.8	3004072	protein homolog model	n/a	n/a	macrolide antibiotic; monobactam; tetracycline antibiotic; aminocoumarin antibiotic	antibiotic efflux	resistance-nodulation-cell division (RND) antibiotic efflux pump	100
huaxi.2.fa_05559	Strict	1900	2076.6	MuxC	99.9	3004075	protein homolog model	n/a	n/a	macrolide antibiotic; monobactam; tetracycline antibiotic; aminocoumarin antibiotic	antibiotic efflux	resistance-nodulation-cell division (RND) antibiotic efflux pump	100
huaxi.2.fa_05560	Perfect	1900	2073.52	MuxB	100	3004074	protein homolog model	n/a	n/a	macrolide antibiotic; monobactam; tetracycline antibiotic; aminocoumarin antibiotic	antibiotic efflux	resistance-nodulation-cell division (RND) antibiotic efflux pump	100
huaxi.2.fa_05561	Strict	800	845.114	MuxA	99.53	3004073	protein homolog model	n/a	n/a	macrolide antibiotic; monobactam; tetracycline antibiotic; aminocoumarin antibiotic	antibiotic efflux	resistance-nodulation-cell division (RND) antibiotic efflux pump	100
huaxi.2.fa_06003	Strict	1050	20.7866	facT	100	3001313	protein homolog model	n/a	n/a	elfamycin antibiotic	antibiotic efflux	major facilitator superfamily (MFS) antibiotic efflux pump	9.48
huaxi.2.fa_06780	Perfect	800	920.998	OprN	100	3000805	protein homolog model	n/a	n/a	fluoroquinolone antibiotic; diaminopyrimidine antibiotic; phenicol antibiotic	antibiotic efflux	resistance-nodulation-cell division (RND) antibiotic efflux pump	100
huaxi.2.fa_06781	Strict	2110	2142.47	MexF	99.62	3000804	protein homolog model	n/a	n/a	fluoroquinolone antibiotic; diaminopyrimidine antibiotic; phenicol antibiotic	antibiotic efflux	resistance-nodulation-cell division (RND) antibiotic efflux pump	100
huaxi.2.fa_09916	Perfect	690	726.087	MexJ	100	3003692	protein homolog model	n/a	n/a	macrolide antibiotic; tetracycline antibiotic; triclosan	antibiotic efflux	resistance-nodulation-cell division (RND) antibiotic efflux pump	100
huaxi.2.fa_09917	Perfect	400	428.713	MexL	100	3003710	protein homolog model	n/a	n/a	macrolide antibiotic; tetracycline antibiotic; triclosan	antibiotic efflux	resistance-nodulation-cell division (RND) antibiotic efflux pump	100
huaxi.2.fa_22118	Strict	100	105.531	rsmA	94.64	3005069	protein homolog model	n/a	n/a	fluoroquinolone antibiotic; diaminopyrimidine antibiotic; phenicol antibiotic	antibiotic efflux	resistance-nodulation-cell division (RND) antibiotic efflux pump	101.64
huaxi.2.fa_24485	Strict	750	898.271	adeF	47.67	3000777	protein homolog model	n/a	n/a	fluoroquinolone antibiotic; tetracycline antibiotic	antibiotic efflux	resistance-nodulation-cell division (RND) antibiotic efflux pump	98.39
huaxi.2.fa_24512	Perfect	1900	2052.71	TriC	100	3003681	protein homolog model	n/a	n/a	triclosan	antibiotic efflux	resistance-nodulation-cell division (RND) antibiotic efflux pump	100
huaxi.2.fa_24513	Strict	600	697.197	TriB	99.72	3003680	protein homolog model	n/a	n/a	triclosan	antibiotic efflux	resistance-nodulation-cell division (RND) antibiotic efflux pump	100
huaxi.2.fa_24514	Strict	650	728.783	TriA	100	3003679	protein homolog model	n/a	n/a	triclosan	antibiotic efflux	resistance-nodulation-cell division (RND) antibiotic efflux pump	95.82
huaxi.2.fa_26459	Strict	100	121.709	rsmA	98.36	3005069	protein homolog model	n/a	n/a	fluoroquinolone antibiotic; diaminopyrimidine antibiotic; phenicol antibiotic	antibiotic efflux	resistance-nodulation-cell division (RND) antibiotic efflux pump	100
huaxi.2.fa_28557	Strict	850	844.343	OpmH	99.05	3003682	protein homolog model	n/a	n/a	triclosan	antibiotic efflux	resistance-nodulation-cell division (RND) antibiotic efflux pump	87.76
huaxi.2.fa_28786	Strict	375	428.713	basR	99.55	3003582	protein variant model	L71R	-	peptide antibiotic	antibiotic target alteration; antibiotic efflux	pmr phosphoethanolamine transferase	100
huaxi.2.fa_28787	Perfect	900	946.806	basS	100	3003583	protein homolog model	n/a	n/a	peptide antibiotic	antibiotic target alteration; antibiotic efflux	pmr phosphoethanolamine transferase	100
huaxi.2.fa_29551	Strict	450	22.3274	OXA-573	100	3005325	protein homolog model	n/a	n/a	carbapenem; cephalosporin; penam	antibiotic inactivation	OXA beta-lactamase	21.4
huaxi.2.fa_31864	Strict	275	316.62	AAC(6')-Ib'	82.87	3003676	protein homolog model	n/a	n/a	aminoglycoside antibiotic	antibiotic inactivation	AAC(6')	100
huaxi.2.fa_33925	Strict	660	689.493	MexS	100	3000813	protein overexpression model	n/a	n/a	fluoroquinolone antibiotic; diaminopyrimidine antibiotic; phenicol antibiotic	antibiotic efflux	resistance-nodulation-cell division (RND) antibiotic efflux pump	100
huaxi.2.fa_33926	Strict	500	534.258	MexT	99.63	3000814	protein overexpression model	n/a	n/a	fluoroquinolone antibiotic; diaminopyrimidine antibiotic; phenicol antibiotic	antibiotic efflux	resistance-nodulation-cell division (RND) antibiotic efflux pump	87.61
huaxi.2.fa_33927	Perfect	750	836.639	MexE	100	3000803	protein homolog model	n/a	n/a	fluoroquinolone antibiotic; diaminopyrimidine antibiotic; phenicol antibiotic	antibiotic efflux	resistance-nodulation-cell division (RND) antibiotic efflux pump	100
huaxi.2.fa_33928	Strict	750	1362.82	adeF	67.11	3000777	protein homolog model	n/a	n/a	fluoroquinolone antibiotic; tetracycline antibiotic	antibiotic efflux	resistance-nodulation-cell division (RND) antibiotic efflux pump	100
huaxi.2.fa_34910	Strict	300	21.557	AAC(2')-IIa	100	3004628	protein homolog model	n/a	n/a	aminoglycoside antibiotic	antibiotic inactivation	AAC(2')	27.31
huaxi.2.fa_37029	Strict	100	105.145	rsmA	94.55	3005069	protein homolog model	n/a	n/a	fluoroquinolone antibiotic; diaminopyrimidine antibiotic; phenicol antibiotic	antibiotic efflux	resistance-nodulation-cell division (RND) antibiotic efflux pump	106.56
huaxi.2.fa_37123	Strict	730	21.557	tet(G)	100	3000174	protein homolog model	n/a	n/a	tetracycline antibiotic	antibiotic efflux	major facilitator superfamily (MFS) antibiotic efflux pump	16.62
huaxi.3.fa_00457	Strict	270	297.745	MexR	100	3000506	protein overexpression model	n/a	n/a	macrolide antibiotic; fluoroquinolone antibiotic; monobactam; carbapenem; cephalosporin; cephamycin; penam; tetracycline antibiotic; peptide antibiotic; aminocoumarin antibiotic; diaminopyrimidine antibiotic; sulfonamide antibiotic; phenicol antibiotic; penem	antibiotic target alteration; antibiotic efflux	resistance-nodulation-cell division (RND) antibiotic efflux pump	100
huaxi.3.fa_00458	Perfect	650	768.074	MexA	100	3000377	protein homolog model	n/a	n/a	macrolide antibiotic; fluoroquinolone antibiotic; monobactam; carbapenem; cephalosporin; cephamycin; penam; tetracycline antibiotic; peptide antibiotic; aminocoumarin antibiotic; diaminopyrimidine antibiotic; sulfonamide antibiotic; phenicol antibiotic; penem	antibiotic efflux	resistance-nodulation-cell division (RND) antibiotic efflux pump	100
huaxi.3.fa_00459	Strict	1950	2117.04	MexB	99.71	3000378	protein homolog model	n/a	n/a	macrolide antibiotic; fluoroquinolone antibiotic; monobactam; carbapenem; cephalosporin; cephamycin; penam; tetracycline antibiotic; peptide antibiotic; aminocoumarin antibiotic; diaminopyrimidine antibiotic; sulfonamide antibiotic; phenicol antibiotic; penem	antibiotic efflux	resistance-nodulation-cell division (RND) antibiotic efflux pump	100
huaxi.3.fa_00460	Perfect	850	963.37	OprM	100	3000379	protein homolog model	n/a	n/a	macrolide antibiotic; fluoroquinolone antibiotic; monobactam; aminoglycoside antibiotic; carbapenem; cephalosporin; cephamycin; penam; tetracycline antibiotic; peptide antibiotic; acridine dye; aminocoumarin antibiotic; diaminopyrimidine antibiotic; sulfonamide antibiotic; phenicol antibiotic; penem; disinfecting agents and intercalating dyes	antibiotic efflux	resistance-nodulation-cell division (RND) antibiotic efflux pump	100
huaxi.3.fa_02169	Strict	775	21.557	IDC-2	100	3005013	protein homolog model	n/a	n/a	carbapenem; cephalosporin	antibiotic inactivation	IDC beta-lactamase	16.71
huaxi.3.fa_06597	Perfect	550	538.88	OXA-486	100	3003643	protein homolog model	n/a	n/a	carbapenem; cephalosporin; penam	antibiotic inactivation	OXA beta-lactamase	100
huaxi.3.fa_10081	Perfect	400	453.366	cprR	100	3005063	protein homolog model	n/a	n/a	peptide antibiotic	antibiotic target alteration; antibiotic efflux	pmr phosphoethanolamine transferase	100
huaxi.3.fa_10082	Perfect	800	871.307	cprS	100	3005064	protein homolog model	n/a	n/a	peptide antibiotic	antibiotic target alteration; antibiotic efflux	pmr phosphoethanolamine transferase	100
huaxi.3.fa_11458	Strict	800	859.751	ParS	99.77	3005067	protein homolog model	n/a	n/a	macrolide antibiotic; fluoroquinolone antibiotic; monobactam; aminoglycoside antibiotic; carbapenem; cephalosporin; cephamycin; penam; tetracycline antibiotic; acridine dye; phenicol antibiotic; penem; disinfecting agents and intercalating dyes	antibiotic efflux; reduced permeability to antibiotic	resistance-nodulation-cell division (RND) antibiotic efflux pump; Outer Membrane Porin (Opr)	100
huaxi.3.fa_11459	Perfect	400	472.626	ParR	100	3005068	protein homolog model	n/a	n/a	macrolide antibiotic; fluoroquinolone antibiotic; monobactam; aminoglycoside antibiotic; carbapenem; cephalosporin; cephamycin; penam; tetracycline antibiotic; acridine dye; phenicol antibiotic; penem; disinfecting agents and intercalating dyes	antibiotic efflux; reduced permeability to antibiotic	resistance-nodulation-cell division (RND) antibiotic efflux pump; Outer Membrane Porin (Opr)	100
huaxi.3.fa_16755	Strict	390	423.705	MexZ	100	3003709	protein overexpression model	n/a	n/a	macrolide antibiotic; fluoroquinolone antibiotic; aminoglycoside antibiotic; carbapenem; cephalosporin; cephamycin; penam; tetracycline antibiotic; acridine dye; phenicol antibiotic; disinfecting agents and intercalating dyes	antibiotic efflux	resistance-nodulation-cell division (RND) antibiotic efflux pump	100
huaxi.3.fa_16757	Strict	1800	1920.21	mexY	93.59	3003033	protein homolog model	n/a	n/a	macrolide antibiotic; fluoroquinolone antibiotic; aminoglycoside antibiotic; carbapenem; cephalosporin; cephamycin; penam; tetracycline antibiotic; acridine dye; phenicol antibiotic; disinfecting agents and intercalating dyes	antibiotic efflux	resistance-nodulation-cell division (RND) antibiotic efflux pump	99.9
huaxi.3.fa_18257	Strict	750	25.0238	patA	100	3000024	protein homolog model	n/a	n/a	fluoroquinolone antibiotic	antibiotic efflux	ATP-binding cassette (ABC) antibiotic efflux pump	22.7
huaxi.3.fa_19754	Strict	200	200.675	Pseudomonas aeruginosa soxR	65.99	3004107	protein homolog model	n/a	n/a	fluoroquinolone antibiotic; cephalosporin; glycylcycline; penam; tetracycline antibiotic; acridine dye; rifamycin antibiotic; phenicol antibiotic; triclosan; disinfecting agents and intercalating dyes	antibiotic target alteration; antibiotic efflux	ATP-binding cassette (ABC) antibiotic efflux pump; major facilitator superfamily (MFS) antibiotic efflux pump; resistance-nodulation-cell division (RND) antibiotic efflux pump	94.87
huaxi.3.fa_21268	Strict	750	780.4	adeF	43.28	3000777	protein homolog model	n/a	n/a	fluoroquinolone antibiotic; tetracycline antibiotic	antibiotic efflux	resistance-nodulation-cell division (RND) antibiotic efflux pump	99.62
huaxi.3.fa_27217	Strict	200	203.756	Pseudomonas aeruginosa soxR	66.89	3004107	protein homolog model	n/a	n/a	fluoroquinolone antibiotic; cephalosporin; glycylcycline; penam; tetracycline antibiotic; acridine dye; rifamycin antibiotic; phenicol antibiotic; triclosan; disinfecting agents and intercalating dyes	antibiotic target alteration; antibiotic efflux	ATP-binding cassette (ABC) antibiotic efflux pump; major facilitator superfamily (MFS) antibiotic efflux pump; resistance-nodulation-cell division (RND) antibiotic efflux pump	102.56
huaxi.3.fa_27549	Strict	650	753.821	mexP	99.48	3003698	protein homolog model	n/a	n/a	macrolide antibiotic; carbapenem; tetracycline antibiotic; acridine dye; diaminopyrimidine antibiotic; phenicol antibiotic; disinfecting agents and intercalating dyes	antibiotic efflux	resistance-nodulation-cell division (RND) antibiotic efflux pump	100
huaxi.3.fa_27550	Strict	1900	2082.37	mexQ	99.81	3003699	protein homolog model	n/a	n/a	macrolide antibiotic; carbapenem; tetracycline antibiotic; acridine dye; diaminopyrimidine antibiotic; phenicol antibiotic; disinfecting agents and intercalating dyes	antibiotic efflux	resistance-nodulation-cell division (RND) antibiotic efflux pump	100
huaxi.3.fa_27551	Strict	850	947.192	opmE	99.39	3003700	protein homolog model	n/a	n/a	macrolide antibiotic; carbapenem; tetracycline antibiotic; acridine dye; diaminopyrimidine antibiotic; phenicol antibiotic; disinfecting agents and intercalating dyes	antibiotic efflux	resistance-nodulation-cell division (RND) antibiotic efflux pump	100
huaxi.3.fa_28020	Strict	750	752.281	adeF	41.03	3000777	protein homolog model	n/a	n/a	fluoroquinolone antibiotic; tetracycline antibiotic	antibiotic efflux	resistance-nodulation-cell division (RND) antibiotic efflux pump	99.81
huaxi.3.fa_29276	Strict	500	25.0238	vanWB	100	3002964	protein homolog model	n/a	n/a	glycopeptide antibiotic	antibiotic target alteration	vanW; glycopeptide resistance gene cluster	14.55
huaxi.3.fa_30111	Strict	750	768.074	adeF	42.35	3000777	protein homolog model	n/a	n/a	fluoroquinolone antibiotic; tetracycline antibiotic	antibiotic efflux	resistance-nodulation-cell division (RND) antibiotic efflux pump	99.15
huaxi.3.fa_31035	Perfect	200	273.478	FosA	100	3000149	protein homolog model	n/a	n/a	fosfomycin	antibiotic inactivation	fosfomycin thiol transferase	100
huaxi.3.fa_32485	Strict	400	427.557	nalC	99.06	3000818	protein overexpression model	S209R, G71E	-	macrolide antibiotic; fluoroquinolone antibiotic; monobactam; carbapenem; cephalosporin; cephamycin; penam; tetracycline antibiotic; peptide antibiotic; aminocoumarin antibiotic; diaminopyrimidine antibiotic; sulfonamide antibiotic; phenicol antibiotic; penem	antibiotic efflux	resistance-nodulation-cell division (RND) antibiotic efflux pump	100
huaxi.3.fa_33591	Perfect	170	206.838	Pseudomonas aeruginosa emrE	100	3004038	protein homolog model	n/a	n/a	aminoglycoside antibiotic	antibiotic efflux	small multidrug resistance (SMR) antibiotic efflux pump	100
huaxi.4.fa_01058	Strict	350	20.0162	dfrI	100	3004645	protein homolog model	n/a	n/a	diaminopyrimidine antibiotic	antibiotic target replacement	trimethoprim resistant dihydrofolate reductase dfr	19.9
huaxi.4.fa_02007	Strict	200	239.965	Pseudomonas aeruginosa soxR	79.72	3004107	protein homolog model	n/a	n/a	fluoroquinolone antibiotic; cephalosporin; glycylcycline; penam; tetracycline antibiotic; acridine dye; rifamycin antibiotic; phenicol antibiotic; triclosan; disinfecting agents and intercalating dyes	antibiotic target alteration; antibiotic efflux	ATP-binding cassette (ABC) antibiotic efflux pump; major facilitator superfamily (MFS) antibiotic efflux pump; resistance-nodulation-cell division (RND) antibiotic efflux pump	98.08
yugan.14.fa_26945	Strict	575	21.557	EAM-1	100	3006873	protein homolog model	n/a	n/a	carbapenem	antibiotic inactivation	EAM beta-lactamase	17.92
yugan.15.fa_01170	Strict	550	21.1718	R39	100	3003565	protein homolog model	n/a	n/a	penam	antibiotic inactivation	R39 beta-lactamase	18.42
yugan.15.fa_05879	Strict	750	1078.93	adeF	55.58	3000777	protein homolog model	n/a	n/a	fluoroquinolone antibiotic; tetracycline antibiotic	antibiotic efflux	resistance-nodulation-cell division (RND) antibiotic efflux pump	99.72
yugan.15.fa_21031	Strict	300	21.9422	dfrA26	100	3002857	protein homolog model	n/a	n/a	diaminopyrimidine antibiotic	antibiotic target replacement	trimethoprim resistant dihydrofolate reductase dfr	33.33
yugan.15.fa_27218	Strict	750	21.1718	CMH-2	100	3006854	protein homolog model	n/a	n/a	cephalosporin	antibiotic inactivation	CMH beta-lactamase	15.75
yugan.15.fa_29174	Strict	880	22.7126	tet(L)	100	3000179	protein homolog model	n/a	n/a	tetracycline antibiotic	antibiotic efflux	major facilitator superfamily (MFS) antibiotic efflux pump	19.87
yugan.16.fa_01568	Strict	780	21.1718	tet(H)	100	3000175	protein homolog model	n/a	n/a	tetracycline antibiotic	antibiotic efflux	major facilitator superfamily (MFS) antibiotic efflux pump	15.5
yugan.16.fa_03014	Strict	700	23.0978	CFE-2	100	3004464	protein homolog model	n/a	n/a	cephamycin	antibiotic inactivation	CMY beta-lactamase	22.31
yugan.16.fa_10595	Strict	850	22.3274	OprM	100	3000379	protein homolog model	n/a	n/a	macrolide antibiotic; fluoroquinolone antibiotic; monobactam; aminoglycoside antibiotic; carbapenem; cephalosporin; cephamycin; penam; tetracycline antibiotic; peptide antibiotic; acridine dye; aminocoumarin antibiotic; diaminopyrimidine antibiotic; sulfonamide antibiotic; phenicol antibiotic; penem; disinfecting agents and intercalating dyes	antibiotic efflux	resistance-nodulation-cell division (RND) antibiotic efflux pump	16.08
yugan.16.fa_22826	Strict	750	766.148	adeF	42.11	3000777	protein homolog model	n/a	n/a	fluoroquinolone antibiotic; tetracycline antibiotic	antibiotic efflux	resistance-nodulation-cell division (RND) antibiotic efflux pump	99.53
yugan.16.fa_26430	Strict	700	28.1054	cfr(D)	100	3005021	protein homolog model	n/a	n/a	lincosamide antibiotic; streptogramin antibiotic; oxazolidinone antibiotic; phenicol antibiotic	antibiotic target alteration	Cfr 23S ribosomal RNA methyltransferase	96.64
yugan.16.fa_27464	Strict	750	773.852	adeF	42.23	3000777	protein homolog model	n/a	n/a	fluoroquinolone antibiotic; tetracycline antibiotic	antibiotic efflux	resistance-nodulation-cell division (RND) antibiotic efflux pump	98.87
yugan.17.fa_24132	Strict	400	26.1794	IND-6	100	3002262	protein homolog model	n/a	n/a	carbapenem	antibiotic inactivation	IND beta-lactamase	138.08
yugan.18.fa_06114	Strict	750	769.229	adeF	43.03	3000777	protein homolog model	n/a	n/a	fluoroquinolone antibiotic; tetracycline antibiotic	antibiotic efflux	resistance-nodulation-cell division (RND) antibiotic efflux pump	98.39
yugan.18.fa_09877	Strict	750	813.913	adeF	43.46	3000777	protein homolog model	n/a	n/a	fluoroquinolone antibiotic; tetracycline antibiotic	antibiotic efflux	resistance-nodulation-cell division (RND) antibiotic efflux pump	99.72
yugan.18.fa_13155	Strict	525	20.4014	OXA-926	100	3005323	protein homolog model	n/a	n/a	carbapenem; cephalosporin; penam	antibiotic inactivation	OXA beta-lactamase	15.3
yugan.18.fa_16438	Strict	600	20.7866	SGM-2	100	3006988	protein homolog model	n/a	n/a	carbapenem	antibiotic inactivation	SGM beta-lactamase	12.94
yugan.18.fa_22242	Strict	450	21.1718	NPS-1	100	3004239	protein homolog model	n/a	n/a	cephalosporin; penam	antibiotic inactivation	NPS beta-lactamase	22.69
yugan.18.fa_24318	Strict	650	21.1718	TriA	100	3003679	protein homolog model	n/a	n/a	triclosan	antibiotic efflux	resistance-nodulation-cell division (RND) antibiotic efflux pump	12.53
yugan.18.fa_26112	Strict	750	21.1718	smeD	100	3003055	protein homolog model	n/a	n/a	macrolide antibiotic; fluoroquinolone antibiotic; tetracycline antibiotic; phenicol antibiotic	antibiotic efflux	resistance-nodulation-cell division (RND) antibiotic efflux pump	11.17
yugan.19.fa_10343	Strict	2000	20.7866	Staphylococcus aureus mupA conferring resistance to mupirocin	100	3000521	protein homolog model	n/a	n/a	mupirocin	antibiotic target alteration	antibiotic-resistant isoleucyl-tRNA synthetase (ileS)	3.91
yugan.19.fa_10907	Strict	500	20.4014	Escherichia coli ampC1 beta-lactamase	100	3004611	protein homolog model	n/a	n/a	cephalosporin; penam	antibiotic inactivation	ampC-type beta-lactamase	9.45
yugan.19.fa_29142	Strict	750	778.859	adeF	43.07	3000777	protein homolog model	n/a	n/a	fluoroquinolone antibiotic; tetracycline antibiotic	antibiotic efflux	resistance-nodulation-cell division (RND) antibiotic efflux pump	100.66
yugan.2.fa_05621	Strict	2090	26.1794	mdsB	100	3000790	protein homolog model	n/a	n/a	monobactam; carbapenem; cephalosporin; cephamycin; penam; phenicol antibiotic; penem	antibiotic efflux	resistance-nodulation-cell division (RND) antibiotic efflux pump	51.47
yugan.2.fa_18831	Strict	1500	23.483	rphA	100	3000444	protein homolog model	n/a	n/a	rifamycin antibiotic	antibiotic inactivation	rifampin phosphotransferase	6.24
yugan.2.fa_19734	Strict	525	21.1718	myrA	100	3001300	protein homolog model	n/a	n/a	macrolide antibiotic; lincosamide antibiotic	antibiotic target alteration	non-erm 23S ribosomal RNA methyltransferase (G748)	17.63
yugan.2.fa_23630	Strict	750	813.913	adeF	43.98	3000777	protein homolog model	n/a	n/a	fluoroquinolone antibiotic; tetracycline antibiotic	antibiotic efflux	resistance-nodulation-cell division (RND) antibiotic efflux pump	99.15
yugan.20.fa_00375	Strict	550	22.3274	LRA-8	100	3002487	protein homolog model	n/a	n/a	cephalosporin; penam	antibiotic inactivation	subclass B3 LRA beta-lactamase	18.36
yugan.20.fa_04124	Strict	750	798.119	adeF	43.74	3000777	protein homolog model	n/a	n/a	fluoroquinolone antibiotic; tetracycline antibiotic	antibiotic efflux	resistance-nodulation-cell division (RND) antibiotic efflux pump	99.15
yugan.20.fa_09058	Strict	500	23.483	Vibrio cholerae varG	100	3004289	protein homolog model	n/a	n/a	carbapenem	antibiotic inactivation	subclass B1 Vibrio cholerae varG beta-lactamase	33.08
yugan.20.fa_27116	Strict	525	25.409	myrA	100	3001300	protein homolog model	n/a	n/a	macrolide antibiotic; lincosamide antibiotic	antibiotic target alteration	non-erm 23S ribosomal RNA methyltransferase (G748)	33.22
yugan.21.fa_01027	Strict	700	20.4014	vanSL	100	3002938	protein homolog model	n/a	n/a	glycopeptide antibiotic	antibiotic target alteration	vanS; glycopeptide resistance gene cluster	10.71
yugan.21.fa_05339	Strict	700	24.2534	MOX-5	100	3002188	protein homolog model	n/a	n/a	cephalosporin; cephamycin; penam	antibiotic inactivation	MOX beta-lactamase	56.14
yugan.3.fa_00152	Strict	750	782.326	adeF	43.62	3000777	protein homolog model	n/a	n/a	fluoroquinolone antibiotic; tetracycline antibiotic	antibiotic efflux	resistance-nodulation-cell division (RND) antibiotic efflux pump	98.3
yugan.3.fa_08359	Strict	600	24.6386	oleC	100	3003748	protein homolog model	n/a	n/a	macrolide antibiotic	antibiotic efflux	ATP-binding cassette (ABC) antibiotic efflux pump	32.62
yugan.3.fa_11651	Strict	740	21.557	tet(30)	100	3000561	protein homolog model	n/a	n/a	tetracycline antibiotic	antibiotic efflux	major facilitator superfamily (MFS) antibiotic efflux pump	18.53
yugan.3.fa_15940	Strict	800	23.0978	APH(4)-Ib	100	3002656	protein homolog model	n/a	n/a	aminoglycoside antibiotic	antibiotic inactivation	APH(4)	15.71
yugan.3.fa_16366	Strict	750	1030.78	adeF	51.98	3000777	protein homolog model	n/a	n/a	fluoroquinolone antibiotic; tetracycline antibiotic	antibiotic efflux	resistance-nodulation-cell division (RND) antibiotic efflux pump	100.94
yugan.4.fa_06531	Strict	1100	21.1718	tetA(60)	100	3004035	protein homolog model	n/a	n/a	tetracycline antibiotic	antibiotic efflux	ATP-binding cassette (ABC) antibiotic efflux pump	8.29
yugan.4.fa_08186	Strict	100	100.523	rsmA	87.27	3005069	protein homolog model	n/a	n/a	fluoroquinolone antibiotic; diaminopyrimidine antibiotic; phenicol antibiotic	antibiotic efflux	resistance-nodulation-cell division (RND) antibiotic efflux pump	103.28
yugan.4.fa_20450	Strict	1200	20.0162	tetQ	100	3000191	protein homolog model	n/a	n/a	tetracycline antibiotic	antibiotic target protection	tetracycline-resistant ribosomal protection protein	4.57
yugan.4.fa_25343	Strict	750	772.311	adeF	43.32	3000777	protein homolog model	n/a	n/a	fluoroquinolone antibiotic; tetracycline antibiotic	antibiotic efflux	resistance-nodulation-cell division (RND) antibiotic efflux pump	98.11
yugan.4.fa_25662	Strict	750	815.453	adeF	44.94	3000777	protein homolog model	n/a	n/a	fluoroquinolone antibiotic; tetracycline antibiotic	antibiotic efflux	resistance-nodulation-cell division (RND) antibiotic efflux pump	97.36
yugan.4.fa_26795	Strict	600	23.0978	FRI-4	100	3005027	protein homolog model	n/a	n/a	penam	antibiotic inactivation	FRI beta-lactamase	36.05
yugan.4.fa_31436	Strict	750	21.557	tet(53)	100	3004589	protein homolog model	n/a	n/a	tetracycline antibiotic	antibiotic inactivation	tetracycline inactivation enzyme	16.02
yugan.5.fa_03162	Strict	450	24.2534	AAC(2')-IIb	100	3003988	protein homolog model	n/a	n/a	aminoglycoside antibiotic	antibiotic inactivation	AAC(2')	27.5
yugan.5.fa_06294	Strict	600	20.7866	Burkholderia pseudomallei Omp38	100	3004123	protein homolog model	n/a	n/a	monobactam; carbapenem; cephalosporin; cephamycin; penam; penem	reduced permeability to antibiotic	General Bacterial Porin with reduced permeability to beta-lactams	14.17
yugan.5.fa_07044	Strict	500	21.557	chrB	100	3001302	protein homolog model	n/a	n/a	macrolide antibiotic; lincosamide antibiotic	antibiotic target alteration	non-erm 23S ribosomal RNA methyltransferase (G748)	23.93
yugan.5.fa_09306	Strict	400	25.7942	IND-6	100	3002262	protein homolog model	n/a	n/a	carbapenem	antibiotic inactivation	IND beta-lactamase	130.13
yugan.5.fa_21952	Strict	900	23.0978	MdtK	100	3001327	protein homolog model	n/a	n/a	fluoroquinolone antibiotic	antibiotic efflux	multidrug and toxic compound extrusion (MATE) transporter	21.94
yugan.5.fa_28045	Strict	750	756.133	adeF	41.7	3000777	protein homolog model	n/a	n/a	fluoroquinolone antibiotic; tetracycline antibiotic	antibiotic efflux	resistance-nodulation-cell division (RND) antibiotic efflux pump	98.96
yugan.5.fa_29545	Strict	500	21.9422	RSD2-2	100	3006983	protein homolog model	n/a	n/a	carbapenem; cephalosporin	antibiotic inactivation	RSD2 beta-lactamase	32.14
yugan.5.fa_30179	Strict	550	21.557	NmcR	100	3003665	protein homolog model	n/a	n/a	carbapenem; cephalosporin; cephamycin; penam	antibiotic inactivation	NmcA beta-lactamase	20
yugan.5.fa_31718	Strict	750	20.7866	MexE	100	3000803	protein homolog model	n/a	n/a	fluoroquinolone antibiotic; diaminopyrimidine antibiotic; phenicol antibiotic	antibiotic efflux	resistance-nodulation-cell division (RND) antibiotic efflux pump	12.32
yugan.5.fa_33283	Strict	750	781.556	adeF	41.63	3000777	protein homolog model	n/a	n/a	fluoroquinolone antibiotic; tetracycline antibiotic	antibiotic efflux	resistance-nodulation-cell division (RND) antibiotic efflux pump	99.06
yugan.6.fa_05730	Strict	400	25.7942	IND-6	100	3002262	protein homolog model	n/a	n/a	carbapenem	antibiotic inactivation	IND beta-lactamase	102.51
yugan.6.fa_08323	Strict	750	860.136	adeF	44.74	3000777	protein homolog model	n/a	n/a	fluoroquinolone antibiotic; tetracycline antibiotic	antibiotic efflux	resistance-nodulation-cell division (RND) antibiotic efflux pump	99.91
yugan.6.fa_09809	Strict	500	21.9422	mphF	100	3003071	protein homolog model	n/a	n/a	macrolide antibiotic	antibiotic inactivation	macrolide phosphotransferase (MPH)	29.77
yugan.6.fa_12071	Strict	750	769.615	adeF	42.46	3000777	protein homolog model	n/a	n/a	fluoroquinolone antibiotic; tetracycline antibiotic	antibiotic efflux	resistance-nodulation-cell division (RND) antibiotic efflux pump	98.58
yugan.6.fa_18228	Strict	400	23.8682	catB10	100	3003110	protein homolog model	n/a	n/a	phenicol antibiotic	antibiotic inactivation	chloramphenicol acetyltransferase (CAT)	55.71
yugan.6.fa_22147	Strict	750	1079.32	adeF	55.18	3000777	protein homolog model	n/a	n/a	fluoroquinolone antibiotic; tetracycline antibiotic	antibiotic efflux	resistance-nodulation-cell division (RND) antibiotic efflux pump	99.81
yugan.6.fa_27224	Strict	100	101.679	rsmA	89.09	3005069	protein homolog model	n/a	n/a	fluoroquinolone antibiotic; diaminopyrimidine antibiotic; phenicol antibiotic	antibiotic efflux	resistance-nodulation-cell division (RND) antibiotic efflux pump	108.2
yugan.6.fa_29891	Strict	2200	23.483	rpoB2	100	3000501	protein homolog model	n/a	n/a	rifamycin antibiotic	antibiotic target alteration; antibiotic target replacement	rifamycin-resistant beta-subunit of RNA polymerase (rpoB)	11.19
yugan.7.fa_01775	Strict	750	820.076	adeF	44.06	3000777	protein homolog model	n/a	n/a	fluoroquinolone antibiotic; tetracycline antibiotic	antibiotic efflux	resistance-nodulation-cell division (RND) antibiotic efflux pump	99.62
yugan.7.fa_02225	Strict	1900	22.3274	MexW	100	3003031	protein homolog model	n/a	n/a	macrolide antibiotic; fluoroquinolone antibiotic; tetracycline antibiotic; acridine dye; phenicol antibiotic; disinfecting agents and intercalating dyes	antibiotic efflux	resistance-nodulation-cell division (RND) antibiotic efflux pump	5.89
yugan.7.fa_10962	Strict	500	21.1718	ErmF	100	3000498	protein homolog model	n/a	n/a	macrolide antibiotic; lincosamide antibiotic; streptogramin antibiotic	antibiotic target alteration	Erm 23S ribosomal RNA methyltransferase	21.8
yugan.7.fa_26268	Strict	950	24.2534	msrE	100	3003109	protein homolog model	n/a	n/a	macrolide antibiotic; lincosamide antibiotic; streptogramin antibiotic; tetracycline antibiotic; oxazolidinone antibiotic; phenicol antibiotic; pleuromutilin antibiotic	antibiotic target protection	ABC-F ATP-binding cassette ribosomal protection protein	18.74
yugan.7.fa_28751	Strict	500	22.7126	rmtC	100	3000861	protein homolog model	n/a	n/a	aminoglycoside antibiotic	antibiotic target alteration	16S rRNA methyltransferase (G1405)	10.68
yugan.7.fa_29996	Strict	750	768.844	adeF	43.29	3000777	protein homolog model	n/a	n/a	fluoroquinolone antibiotic; tetracycline antibiotic	antibiotic efflux	resistance-nodulation-cell division (RND) antibiotic efflux pump	98.3
yugan.8.fa_01940	Strict	600	22.7126	vanA	100	3000010	protein homolog model	n/a	n/a	glycopeptide antibiotic	antibiotic target alteration	glycopeptide resistance gene cluster; van ligase	26.53
yugan.8.fa_04431	Strict	500	23.483	bcr-1	100	3003801	protein homolog model	n/a	n/a	bicyclomycin	antibiotic efflux	major facilitator superfamily (MFS) antibiotic efflux pump	27.86
yugan.8.fa_04435	Strict	1650	23.0978	Bacillus subtilis mprF	100	3003324	protein homolog model	n/a	n/a	peptide antibiotic	antibiotic target alteration	defensin resistant mprF	9.23
yugan.8.fa_06832	Strict	950	22.7126	msrE	100	3003109	protein homolog model	n/a	n/a	macrolide antibiotic; lincosamide antibiotic; streptogramin antibiotic; tetracycline antibiotic; oxazolidinone antibiotic; phenicol antibiotic; pleuromutilin antibiotic	antibiotic target protection	ABC-F ATP-binding cassette ribosomal protection protein	14.05
yugan.8.fa_07759	Strict	500	19.2458	OXA-360	100	3001547	protein homolog model	n/a	n/a	carbapenem; cephalosporin; penam	antibiotic inactivation	OXA beta-lactamase	10.51
yugan.8.fa_10263	Strict	750	1055.43	adeF	54.17	3000777	protein homolog model	n/a	n/a	fluoroquinolone antibiotic; tetracycline antibiotic	antibiotic efflux	resistance-nodulation-cell division (RND) antibiotic efflux pump	100.47
yugan.8.fa_15666	Strict	100	101.293	rsmA	84.21	3005069	protein homolog model	n/a	n/a	fluoroquinolone antibiotic; diaminopyrimidine antibiotic; phenicol antibiotic	antibiotic efflux	resistance-nodulation-cell division (RND) antibiotic efflux pump	101.64
yugan.8.fa_18113	Strict	575	23.483	LUT-2	100	3006944	protein homolog model	n/a	n/a	cephalosporin	antibiotic inactivation	LUT beta-lactamase	27.03
waizhou.1.fa_28193	Strict	550	21.9422	KPC-29	100	3005360	protein homolog model	n/a	n/a	monobactam; carbapenem; cephalosporin; penam	antibiotic inactivation	KPC beta-lactamase	20.95
waizhou.1.fa_28476	Strict	500	21.9422	OXA-937	100	3006117	protein homolog model	n/a	n/a	carbapenem; cephalosporin; penam	antibiotic inactivation	OXA beta-lactamase	27.48
waizhou.1.fa_29391	Strict	300	22.3274	AAC(3)-Xa	100	3002544	protein homolog model	n/a	n/a	aminoglycoside antibiotic	antibiotic inactivation	AAC(3)	31.69
waizhou.1.fa_30581	Strict	400	23.8682	IND-6	100	3002262	protein homolog model	n/a	n/a	carbapenem	antibiotic inactivation	IND beta-lactamase	52.72
waizhou.1.fa_39596	Strict	1150	21.9422	tetB(46)	100	3004033	protein homolog model	n/a	n/a	tetracycline antibiotic	antibiotic efflux	ATP-binding cassette (ABC) antibiotic efflux pump	13.67
waizhou.1.fa_39765	Strict	565	23.0978	AAC(3)-IIe	100	3004621	protein homolog model	n/a	n/a	aminoglycoside antibiotic	antibiotic inactivation	AAC(3)	40.91
waizhou.2.fa_16432	Strict	500	20.4014	ANT(4')-Ia	100	3002623	protein homolog model	n/a	n/a	aminoglycoside antibiotic	antibiotic inactivation	ANT(4')	17.58
waizhou.2.fa_21877	Strict	400	23.8682	IND-6	100	3002262	protein homolog model	n/a	n/a	carbapenem	antibiotic inactivation	IND beta-lactamase	29.29
waizhou.2.fa_25809	Strict	500	21.1718	FomB	100	3000449	protein homolog model	n/a	n/a	fosfomycin	antibiotic inactivation	Fom phosphotransferase family	18.18
waizhou.2.fa_28295	Strict	500	179.874	sul1	97.7	3000410	protein homolog model	n/a	n/a	sulfonamide antibiotic	antibiotic target replacement	sulfonamide resistant sul	47.67
waizhou.2.fa_32514	Strict	650	20.4014	vanM	100	3002911	protein homolog model	n/a	n/a	glycopeptide antibiotic	antibiotic target alteration	glycopeptide resistance gene cluster; van ligase	12.54
waizhou.3.fa_02263	Strict	750	765.377	adeF	42.45	3000777	protein homolog model	n/a	n/a	fluoroquinolone antibiotic; tetracycline antibiotic	antibiotic efflux	resistance-nodulation-cell division (RND) antibiotic efflux pump	98.96
waizhou.3.fa_02835	Strict	750	1472.22	adeF	71.5	3000777	protein homolog model	n/a	n/a	fluoroquinolone antibiotic; tetracycline antibiotic	antibiotic efflux	resistance-nodulation-cell division (RND) antibiotic efflux pump	101.7
waizhou.3.fa_08029	Strict	650	23.0978	MexH	100	3000807	protein homolog model	n/a	n/a	fluoroquinolone antibiotic; tetracycline antibiotic; acridine dye; disinfecting agents and intercalating dyes	antibiotic efflux	resistance-nodulation-cell division (RND) antibiotic efflux pump	27.57
waizhou.3.fa_15482	Strict	600	20.4014	SME-4	100	3002382	protein homolog model	n/a	n/a	carbapenem	antibiotic inactivation	SME beta-lactamase	13.95
waizhou.3.fa_18342	Strict	850	22.7126	hp1181	100	3003964	protein homolog model	n/a	n/a	fluoroquinolone antibiotic; tetracycline antibiotic; nitroimidazole antibiotic	antibiotic efflux	major facilitator superfamily (MFS) antibiotic efflux pump	19.19
waizhou.3.fa_20153	Strict	890	20.7866	cpxA	100	3000830	protein homolog model	n/a	n/a	aminoglycoside antibiotic; aminocoumarin antibiotic	antibiotic efflux	resistance-nodulation-cell division (RND) antibiotic efflux pump	10.5
waizhou.3.fa_23215	Strict	275	282.722	AAC(6')-IIa	77.19	3002594	protein homolog model	n/a	n/a	aminoglycoside antibiotic	antibiotic inactivation	AAC(6')	99.46
waizhou.3.fa_39866	Strict	525	20.4014	SPN79-1	100	3006995	protein homolog model	n/a	n/a	carbapenem	antibiotic inactivation	SPN79 beta-lactamase	16.19
waizhou.4.fa_03296	Strict	750	938.717	adeF	51.72	3000777	protein homolog model	n/a	n/a	fluoroquinolone antibiotic; tetracycline antibiotic	antibiotic efflux	resistance-nodulation-cell division (RND) antibiotic efflux pump	100.28
waizhou.4.fa_04156	Strict	750	819.691	adeF	44.45	3000777	protein homolog model	n/a	n/a	fluoroquinolone antibiotic; tetracycline antibiotic	antibiotic efflux	resistance-nodulation-cell division (RND) antibiotic efflux pump	99.15
waizhou.4.fa_13182	Strict	500	20.4014	OXA-896	100	3006087	protein homolog model	n/a	n/a	carbapenem; cephalosporin; penam	antibiotic inactivation	OXA beta-lactamase	12.77
waizhou.4.fa_22739	Strict	475	23.0978	GMB-1	100	3006889	protein homolog model	n/a	n/a	carbapenem	antibiotic inactivation	GMB beta-lactamase	21.11
waizhou.4.fa_23054	Strict	550	23.483	IMI-21	100	3006185	protein homolog model	n/a	n/a	carbapenem	antibiotic inactivation	IMI beta-lactamase	35.62
waizhou.4.fa_24826	Strict	700	22.3274	MOX-11	100	3003141	protein homolog model	n/a	n/a	cephalosporin; cephamycin; penam	antibiotic inactivation	MOX beta-lactamase	24.87
waizhou.4.fa_24933	Strict	470	22.7126	sdiA	100	3000826	protein homolog model	n/a	n/a	fluoroquinolone antibiotic; cephalosporin; glycylcycline; penam; tetracycline antibiotic; rifamycin antibiotic; phenicol antibiotic; triclosan	antibiotic efflux	resistance-nodulation-cell division (RND) antibiotic efflux pump	46.67
waizhou.4.fa_29916	Strict	790	23.0978	mtrC	100	3000810	protein homolog model	n/a	n/a	macrolide antibiotic; penam	antibiotic efflux	resistance-nodulation-cell division (RND) antibiotic efflux pump	18.45
waizhou.4.fa_36846	Strict	2070	21.9422	smeE	100	3003056	protein homolog model	n/a	n/a	macrolide antibiotic; fluoroquinolone antibiotic; tetracycline antibiotic; phenicol antibiotic	antibiotic efflux	resistance-nodulation-cell division (RND) antibiotic efflux pump	5
waizhou.5.fa_00696	Strict	730	21.557	ceoA	100	3003009	protein homolog model	n/a	n/a	fluoroquinolone antibiotic; aminoglycoside antibiotic	antibiotic efflux	resistance-nodulation-cell division (RND) antibiotic efflux pump	12.59
waizhou.5.fa_02033	Strict	525	20.0162	LEN-26	100	3002474	protein homolog model	n/a	n/a	penam; penem	antibiotic inactivation	LEN beta-lactamase	12.59
waizhou.5.fa_02567	Strict	1900	20.7866	MuxB	100	3004074	protein homolog model	n/a	n/a	macrolide antibiotic; monobactam; tetracycline antibiotic; aminocoumarin antibiotic	antibiotic efflux	resistance-nodulation-cell division (RND) antibiotic efflux pump	4.22
waizhou.5.fa_07122	Strict	400	26.5646	IND-6	100	3002262	protein homolog model	n/a	n/a	carbapenem	antibiotic inactivation	IND beta-lactamase	145.19
waizhou.5.fa_13938	Strict	400	26.1794	IND-6	100	3002262	protein homolog model	n/a	n/a	carbapenem	antibiotic inactivation	IND beta-lactamase	144.35
waizhou.5.fa_20893	Strict	600	21.1718	TLA-1	100	3003202	protein homolog model	n/a	n/a	fluoroquinolone antibiotic; monobactam; cephalosporin	antibiotic inactivation	TLA beta-lactamase	12.42
waizhou.5.fa_27343	Strict	400	25.7942	IND-6	100	3002262	protein homolog model	n/a	n/a	carbapenem	antibiotic inactivation	IND beta-lactamase	77.82
waizhou.5.fa_27555	Strict	550	21.9422	SPS-1	100	3006997	protein homolog model	n/a	n/a	carbapenem	antibiotic inactivation	SPS beta-lactamase	15.94
waizhou.5.fa_29457	Strict	550	20.7866	VEB-27	100	3006222	protein homolog model	n/a	n/a	monobactam; cephalosporin	antibiotic inactivation	VEB beta-lactamase	16.39
waizhou.5.fa_30356	Strict	650	25.409	vanM	100	3002911	protein homolog model	n/a	n/a	glycopeptide antibiotic	antibiotic target alteration	glycopeptide resistance gene cluster; van ligase	99.13
waizhou.5.fa_30584	Strict	500	21.1718	OXA-893	100	3006085	protein homolog model	n/a	n/a	carbapenem; cephalosporin; penam	antibiotic inactivation	OXA beta-lactamase	17.22
waizhou.5.fa_32560	Strict	730	24.2534	mexX	100	3003034	protein homolog model	n/a	n/a	macrolide antibiotic; fluoroquinolone antibiotic; aminoglycoside antibiotic; carbapenem; cephalosporin; cephamycin; penam; tetracycline antibiotic; acridine dye; phenicol antibiotic; disinfecting agents and intercalating dyes	antibiotic efflux	resistance-nodulation-cell division (RND) antibiotic efflux pump	46.27
waizhou.5.fa_33693	Strict	750	1337.01	adeF	65.68	3000777	protein homolog model	n/a	n/a	fluoroquinolone antibiotic; tetracycline antibiotic	antibiotic efflux	resistance-nodulation-cell division (RND) antibiotic efflux pump	100.76
waizhou.5.fa_35974	Strict	750	1478.38	adeF	71.13	3000777	protein homolog model	n/a	n/a	fluoroquinolone antibiotic; tetracycline antibiotic	antibiotic efflux	resistance-nodulation-cell division (RND) antibiotic efflux pump	102.46
waizhou.6.fa_09705	Strict	400	20.7866	vanRB	100	3002921	protein homolog model	n/a	n/a	glycopeptide antibiotic	antibiotic target alteration	glycopeptide resistance gene cluster; vanR	20.91
waizhou.6.fa_11737	Strict	400	21.1718	IMP-65	100	3005472	protein homolog model	n/a	n/a	carbapenem; cephalosporin; cephamycin; penam; penem	antibiotic inactivation	IMP beta-lactamase	22.36
waizhou.6.fa_13793	Strict	500	20.4014	OXA-3	100	3001398	protein homolog model	n/a	n/a	carbapenem; cephalosporin; penam	antibiotic inactivation	OXA beta-lactamase	17.82
waizhou.6.fa_14261	Strict	400	23.483	IND-6	100	3002262	protein homolog model	n/a	n/a	carbapenem	antibiotic inactivation	IND beta-lactamase	53.14
waizhou.6.fa_23598	Strict	1900	21.1718	MexK	100	3003693	protein homolog model	n/a	n/a	macrolide antibiotic; tetracycline antibiotic; triclosan	antibiotic efflux	resistance-nodulation-cell division (RND) antibiotic efflux pump	5.17
xinfeng.1.fa_15092	Strict	400	20.4014	Erm(42)	100	3003106	protein homolog model	n/a	n/a	macrolide antibiotic; lincosamide antibiotic; streptogramin antibiotic	antibiotic target alteration	Erm 23S ribosomal RNA methyltransferase	15.61
xinfeng.1.fa_22333	Strict	250	290.812	tet(D)	43.72	3000168	protein homolog model	n/a	n/a	tetracycline antibiotic	antibiotic efflux	major facilitator superfamily (MFS) antibiotic efflux pump	113.96
xinfeng.1.fa_33708	Strict	1700	22.3274	AxyY	100	3004144	protein homolog model	n/a	n/a	macrolide antibiotic; fluoroquinolone antibiotic; aminoglycoside antibiotic; cephalosporin	antibiotic efflux	resistance-nodulation-cell division (RND) antibiotic efflux pump	6.7
xinfeng.10.fa_01382	Strict	850	23.0978	adeC	100	3003811	protein homolog model	n/a	n/a	glycylcycline; tetracycline antibiotic	antibiotic efflux	resistance-nodulation-cell division (RND) antibiotic efflux pump	21.94
xinfeng.10.fa_07181	Strict	380	23.483	AcrS	100	3000656	protein homolog model	n/a	n/a	fluoroquinolone antibiotic; cephalosporin; glycylcycline; cephamycin; penam; tetracycline antibiotic; rifamycin antibiotic; phenicol antibiotic; triclosan	antibiotic efflux	resistance-nodulation-cell division (RND) antibiotic efflux pump	73.18
xinfeng.11.fa_03831	Strict	500	20.4014	LpsA	100	3005052	protein homolog model	n/a	n/a	peptide antibiotic	reduced permeability to antibiotic	Intrinsic peptide antibiotic resistant Lps	16.41
xinfeng.11.fa_11232	Strict	600	20.7866	Acinetobacter baumannii AbaQ	100	3004574	protein homolog model	n/a	n/a	fluoroquinolone antibiotic	antibiotic efflux	major facilitator superfamily (MFS) antibiotic efflux pump	10.37
xinfeng.11.fa_22517	Strict	600	24.2534	oleC	100	3003748	protein homolog model	n/a	n/a	macrolide antibiotic	antibiotic efflux	ATP-binding cassette (ABC) antibiotic efflux pump	32.31
xinfeng.12.fa_01714	Strict	1000	21.1718	MCR-8.1	100	3004516	protein homolog model	n/a	n/a	peptide antibiotic	antibiotic target alteration	MCR phosphoethanolamine transferase	9.03
xinfeng.12.fa_05429	Strict	270	20.0162	FosL1	100	3005024	protein homolog model	n/a	n/a	fosfomycin	antibiotic inactivation	fosfomycin thiol transferase	25.74
xinfeng.12.fa_09063	Strict	200	22.7126	Pseudomonas aeruginosa soxR	100	3004107	protein homolog model	n/a	n/a	fluoroquinolone antibiotic; cephalosporin; glycylcycline; penam; tetracycline antibiotic; acridine dye; rifamycin antibiotic; phenicol antibiotic; triclosan; disinfecting agents and intercalating dyes	antibiotic target alteration; antibiotic efflux	ATP-binding cassette (ABC) antibiotic efflux pump; major facilitator superfamily (MFS) antibiotic efflux pump; resistance-nodulation-cell division (RND) antibiotic efflux pump	43.59
xinfeng.2.fa_14712	Strict	200	215.698	Mycobacterium tuberculosis rpsL mutations conferring resistance to Streptomycin	86.99	3003395	protein variant model	K88R	-	aminoglycoside antibiotic	antibiotic target alteration	antibiotic-resistant rpsL	99.19
xinfeng.2.fa_32689	Strict	1050	25.409	lmrC	100	3002881	protein homolog model	n/a	n/a	macrolide antibiotic; lincosamide antibiotic; streptogramin antibiotic; tetracycline antibiotic; oxazolidinone antibiotic; phenicol antibiotic; pleuromutilin antibiotic	antibiotic target protection	ABC-F ATP-binding cassette ribosomal protection protein	43.45
xinfeng.3.fa_03870	Strict	500	22.7126	vanWB	100	3002964	protein homolog model	n/a	n/a	glycopeptide antibiotic	antibiotic target alteration	vanW; glycopeptide resistance gene cluster	29.09
xinfeng.3.fa_03984	Strict	750	835.869	adeF	44.73	3000777	protein homolog model	n/a	n/a	fluoroquinolone antibiotic; tetracycline antibiotic	antibiotic efflux	resistance-nodulation-cell division (RND) antibiotic efflux pump	99.06
xinfeng.3.fa_05867	Strict	100	105.145	rsmA	92.86	3005069	protein homolog model	n/a	n/a	fluoroquinolone antibiotic; diaminopyrimidine antibiotic; phenicol antibiotic	antibiotic efflux	resistance-nodulation-cell division (RND) antibiotic efflux pump	114.75
xinfeng.3.fa_09278	Strict	1200	22.7126	tet32	100	3000196	protein homolog model	n/a	n/a	tetracycline antibiotic	antibiotic target protection	tetracycline-resistant ribosomal protection protein	15.18
xinfeng.4.fa_01292	Strict	750	992.26	adeF	51.34	3000777	protein homolog model	n/a	n/a	fluoroquinolone antibiotic; tetracycline antibiotic	antibiotic efflux	resistance-nodulation-cell division (RND) antibiotic efflux pump	100.28
xinfeng.4.fa_03948	Strict	1650	23.0978	Listeria monocytogenes mprF	100	3003770	protein homolog model	n/a	n/a	peptide antibiotic	antibiotic target alteration	defensin resistant mprF	9.83
xinfeng.4.fa_16656	Strict	300	20.7866	AAC(2')-Ic	100	3002525	protein homolog model	n/a	n/a	aminoglycoside antibiotic	antibiotic inactivation	AAC(2')	25.41
xinfeng.4.fa_18111	Strict	500	25.409	mphA	100	3000316	protein homolog model	n/a	n/a	macrolide antibiotic	antibiotic inactivation	macrolide phosphotransferase (MPH)	150.17
xinfeng.4.fa_31643	Strict	1000	20.7866	ArnT	100	3005053	protein homolog model	n/a	n/a	peptide antibiotic	antibiotic target alteration	pmr phosphoethanolamine transferase	8.89
xinfeng.5.fa_01281	Strict	475	491.115	AAC(6')-Ib7	99.16	3002578	protein homolog model	n/a	n/a	aminoglycoside antibiotic	antibiotic inactivation	AAC(6')	91.19
xinfeng.5.fa_09630	Strict	100	120.939	rsmA	98.36	3005069	protein homolog model	n/a	n/a	fluoroquinolone antibiotic; diaminopyrimidine antibiotic; phenicol antibiotic	antibiotic efflux	resistance-nodulation-cell division (RND) antibiotic efflux pump	100
xinfeng.5.fa_11739	Strict	565	19.631	AAC(3)-IIe	100	3004621	protein homolog model	n/a	n/a	aminoglycoside antibiotic	antibiotic inactivation	AAC(3)	10.49
xinfeng.5.fa_19123	Strict	300	24.2534	AAC(3)-VIIIa	100	3002542	protein homolog model	n/a	n/a	aminoglycoside antibiotic	antibiotic inactivation	AAC(3)	63.99
xinfeng.5.fa_20462	Strict	400	21.1718	MexL	100	3003710	protein homolog model	n/a	n/a	macrolide antibiotic; tetracycline antibiotic; triclosan	antibiotic efflux	resistance-nodulation-cell division (RND) antibiotic efflux pump	26.89
xinfeng.5.fa_21033	Strict	750	939.488	adeF	51.53	3000777	protein homolog model	n/a	n/a	fluoroquinolone antibiotic; tetracycline antibiotic	antibiotic efflux	resistance-nodulation-cell division (RND) antibiotic efflux pump	100.28
xinfeng.5.fa_21857	Strict	750	1344.33	adeF	66.41	3000777	protein homolog model	n/a	n/a	fluoroquinolone antibiotic; tetracycline antibiotic	antibiotic efflux	resistance-nodulation-cell division (RND) antibiotic efflux pump	99.91
xinfeng.5.fa_23874	Strict	600	21.1718	tet(56)	100	3004603	protein homolog model	n/a	n/a	tetracycline antibiotic	antibiotic inactivation	tetracycline inactivation enzyme	13.88
xinfeng.5.fa_26944	Strict	275	23.8682	AAC(6')-Ix	100	3002568	protein homolog model	n/a	n/a	aminoglycoside antibiotic	antibiotic inactivation	AAC(6')	113.7
xinfeng.6.fa_04780	Strict	700	20.7866	mdtG	100	3001329	protein homolog model	n/a	n/a	fosfomycin	antibiotic efflux	major facilitator superfamily (MFS) antibiotic efflux pump	11.27
xinfeng.6.fa_13916	Strict	750	884.019	adeF	47.17	3000777	protein homolog model	n/a	n/a	fluoroquinolone antibiotic; tetracycline antibiotic	antibiotic efflux	resistance-nodulation-cell division (RND) antibiotic efflux pump	99.34
xinfeng.6.fa_29539	Strict	400	21.557	catB2	100	3002675	protein homolog model	n/a	n/a	phenicol antibiotic	antibiotic inactivation	chloramphenicol acetyltransferase (CAT)	25.24
xinfeng.7.fa_11006	Strict	700	23.8682	PDC-428	100	3006798	protein homolog model	n/a	n/a	monobactam; carbapenem; cephalosporin	antibiotic inactivation	PDC beta-lactamase	22.92
xinfeng.7.fa_11519	Strict	500	20.0162	OXA-379	100	3001565	protein homolog model	n/a	n/a	carbapenem; cephalosporin; penam	antibiotic inactivation	OXA beta-lactamase	13.87
xinfeng.7.fa_17454	Strict	2300	22.7126	evgS	100	3000833	protein homolog model	n/a	n/a	macrolide antibiotic; fluoroquinolone antibiotic; penam; tetracycline antibiotic	antibiotic efflux	major facilitator superfamily (MFS) antibiotic efflux pump; resistance-nodulation-cell division (RND) antibiotic efflux pump	9.02
xinfeng.7.fa_17526	Strict	375	20.4014	tmrB	100	3003059	protein homolog model	n/a	n/a	nucleoside antibiotic	reduced permeability to antibiotic	tunicamycin resistance protein	20.81
xinfeng.7.fa_26093	Strict	750	22.3274	CMH-6	100	3006858	protein homolog model	n/a	n/a	cephalosporin	antibiotic inactivation	CMH beta-lactamase	14.44
xinfeng.7.fa_26113	Strict	450	21.1718	erm(40)	100	3004606	protein homolog model	n/a	n/a	macrolide antibiotic; lincosamide antibiotic; streptogramin antibiotic	antibiotic target alteration	Erm 23S ribosomal RNA methyltransferase	26.29
xinfeng.8.fa_27901	Strict	450	22.3274	ANT(4')-IIa	100	3002624	protein homolog model	n/a	n/a	aminoglycoside antibiotic	antibiotic inactivation	ANT(4')	21.03
changdong.1.fa_04727	Strict	500	21.9422	vanYG1	100	3002959	protein homolog model	n/a	n/a	glycopeptide antibiotic	antibiotic target alteration	vanY; glycopeptide resistance gene cluster	25.81
changdong.1.fa_12737	Strict	750	771.541	adeF	43.03	3000777	protein homolog model	n/a	n/a	fluoroquinolone antibiotic; tetracycline antibiotic	antibiotic efflux	resistance-nodulation-cell division (RND) antibiotic efflux pump	99.24
changdong.1.fa_12779	Perfect	190	219.55	qacEdelta1	100	3005010	protein homolog model	n/a	n/a	acridine dye; disinfecting agents and intercalating dyes	antibiotic efflux	major facilitator superfamily (MFS) antibiotic efflux pump	100
changdong.1.fa_16629	Strict	400	20.7866	kdpE	100	3003841	protein homolog model	n/a	n/a	aminoglycoside antibiotic	antibiotic efflux	kdpDE	22.67
changdong.1.fa_25230	Strict	750	1343.95	adeF	66.13	3000777	protein homolog model	n/a	n/a	fluoroquinolone antibiotic; tetracycline antibiotic	antibiotic efflux	resistance-nodulation-cell division (RND) antibiotic efflux pump	99.72
changdong.1.fa_25931	Strict	750	772.311	adeF	43.05	3000777	protein homolog model	n/a	n/a	fluoroquinolone antibiotic; tetracycline antibiotic	antibiotic efflux	resistance-nodulation-cell division (RND) antibiotic efflux pump	98.21
changdong.1.fa_32460	Strict	200	20.7866	ANT(3'')-IIc	100	3004091	protein homolog model	n/a	n/a	aminoglycoside antibiotic	antibiotic inactivation	ANT(3'')	18.15
changdong.2.fa_00764	Strict	750	791.956	adeF	67.57	3000777	protein homolog model	n/a	n/a	fluoroquinolone antibiotic; tetracycline antibiotic	antibiotic efflux	resistance-nodulation-cell division (RND) antibiotic efflux pump	57.6
changdong.2.fa_04006	Strict	100	102.064	rsmA	89.09	3005069	protein homolog model	n/a	n/a	fluoroquinolone antibiotic; diaminopyrimidine antibiotic; phenicol antibiotic	antibiotic efflux	resistance-nodulation-cell division (RND) antibiotic efflux pump	142.62
changdong.2.fa_06147	Strict	620	21.557	ROB-5	100	3005075	protein homolog model	n/a	n/a	cephalosporin; penam	antibiotic inactivation	ROB beta-lactamase	18.03
changdong.2.fa_10665	Strict	700	21.9422	Tet(47)	100	3004613	protein homolog model	n/a	n/a	tetracycline antibiotic	antibiotic inactivation	tetracycline inactivation enzyme	16.14
changdong.2.fa_17965	Strict	100	101.293	rsmA	89.09	3005069	protein homolog model	n/a	n/a	fluoroquinolone antibiotic; diaminopyrimidine antibiotic; phenicol antibiotic	antibiotic efflux	resistance-nodulation-cell division (RND) antibiotic efflux pump	137.7
changdong.2.fa_21180	Strict	500	21.9422	aad(6)	100	3002628	protein homolog model	n/a	n/a	aminoglycoside antibiotic	antibiotic inactivation	ANT(6)	29.71
changdong.2.fa_24624	Strict	1650	23.483	Brucella suis mprF	100	3003772	protein homolog model	n/a	n/a	peptide antibiotic	antibiotic target alteration	defensin resistant mprF	13.52
changdong.2.fa_27965	Strict	710	22.7126	efrB	100	3003949	protein homolog model	n/a	n/a	macrolide antibiotic; fluoroquinolone antibiotic; rifamycin antibiotic	antibiotic efflux	ATP-binding cassette (ABC) antibiotic efflux pump	26.8
changdong.3.fa_00110	Strict	1000	22.7126	eptA	100	3003576	protein homolog model	n/a	n/a	peptide antibiotic	antibiotic target alteration	pmr phosphoethanolamine transferase	14.99
changdong.3.fa_09391	Strict	550	23.483	POM-2	100	3006975	protein homolog model	n/a	n/a	carbapenem	antibiotic inactivation	POM beta-lactamase	50
changdong.3.fa_14419	Strict	650	22.7126	vanM	100	3002911	protein homolog model	n/a	n/a	glycopeptide antibiotic	antibiotic target alteration	glycopeptide resistance gene cluster; van ligase	14.87
changdong.3.fa_19718	Strict	750	1233.39	adeF	61.08	3000777	protein homolog model	n/a	n/a	fluoroquinolone antibiotic; tetracycline antibiotic	antibiotic efflux	resistance-nodulation-cell division (RND) antibiotic efflux pump	99.91
changdong.3.fa_27959	Strict	600	23.0978	OprZ	100	3004142	protein homolog model	n/a	n/a	macrolide antibiotic; fluoroquinolone antibiotic; aminoglycoside antibiotic; cephalosporin	antibiotic efflux	resistance-nodulation-cell division (RND) antibiotic efflux pump	24.62
changdong.3.fa_29760	Strict	300	316.235	dfrA17	98.73	3002860	protein homolog model	n/a	n/a	diaminopyrimidine antibiotic	antibiotic target replacement	trimethoprim resistant dihydrofolate reductase dfr	115.92
changdong.3.fa_32050	Strict	700	24.2534	Acinetobacter baumannii AbaF	100	3004573	protein homolog model	n/a	n/a	fosfomycin	antibiotic efflux	major facilitator superfamily (MFS) antibiotic efflux pump	34.73
changdong.3.fa_32939	Strict	700	20.7866	ACC-8	100	3006233	protein homolog model	n/a	n/a	monobactam; cephalosporin; penam	antibiotic inactivation	ACC beta-lactamase	12.95
changdong.4.fa_02095	Strict	475	21.1718	AAC(6')-Ib7	100	3002578	protein homolog model	n/a	n/a	aminoglycoside antibiotic	antibiotic inactivation	AAC(6')	21.84
changdong.4.fa_02946	Strict	500	548.125	OXA-644	97.08	3005864	protein homolog model	n/a	n/a	carbapenem; cephalosporin; penam	antibiotic inactivation	OXA beta-lactamase	100
changdong.4.fa_03978	Strict	700	20.4014	MOX-5	100	3002188	protein homolog model	n/a	n/a	cephalosporin; cephamycin; penam	antibiotic inactivation	MOX beta-lactamase	11.49
changdong.4.fa_09507	Strict	3000	22.3274	abcA	100	3003942	protein homolog model	n/a	n/a	cephalosporin; penam; peptide antibiotic	antibiotic efflux	ATP-binding cassette (ABC) antibiotic efflux pump	6.61
changdong.4.fa_20865	Strict	1000	20.7866	MCR-1.4	100	3004515	protein homolog model	n/a	n/a	peptide antibiotic	antibiotic target alteration	MCR phosphoethanolamine transferase	9.43
changdong.4.fa_21730	Strict	500	22.7126	APH(3')-IIc	100	3002646	protein homolog model	n/a	n/a	aminoglycoside antibiotic	antibiotic inactivation	APH(3')	36.7
changdong.4.fa_23060	Strict	1200	20.4014	tetS	100	3000192	protein homolog model	n/a	n/a	tetracycline antibiotic	antibiotic target protection	tetracycline-resistant ribosomal protection protein	5.62
changdong.4.fa_33168	Strict	750	816.609	adeF	45.27	3000777	protein homolog model	n/a	n/a	fluoroquinolone antibiotic; tetracycline antibiotic	antibiotic efflux	resistance-nodulation-cell division (RND) antibiotic efflux pump	99.24
changdong.5.fa_04858	Strict	750	843.958	adeF	47.49	3000777	protein homolog model	n/a	n/a	fluoroquinolone antibiotic; tetracycline antibiotic	antibiotic efflux	resistance-nodulation-cell division (RND) antibiotic efflux pump	99.15
changdong.5.fa_10527	Strict	1000	23.8682	MCR-7.1	100	3004517	protein homolog model	n/a	n/a	peptide antibiotic	antibiotic target alteration	MCR phosphoethanolamine transferase	19.29
changdong.5.fa_11555	Strict	180	208.379	qacL	99.09	3005098	protein homolog model	n/a	n/a	disinfecting agents and intercalating dyes	antibiotic efflux	small multidrug resistance (SMR) antibiotic efflux pump	100
changdong.5.fa_11557	Strict	650	827.009	EreA	98.77	3000361	protein homolog model	n/a	n/a	macrolide antibiotic	antibiotic inactivation	macrolide esterase	100
changdong.5.fa_14583	Strict	500	22.3274	BJP-1	100	3000856	protein homolog model	n/a	n/a	carbapenem	antibiotic inactivation	BJP beta-lactamase	29.25
changdong.5.fa_18916	Strict	500	539.265	APH(3'')-Ib	99.25	3002639	protein homolog model	n/a	n/a	aminoglycoside antibiotic	antibiotic inactivation	APH(3'')	100
changdong.5.fa_22229	Strict	600	21.1718	APH(7'')-Ia	100	3002661	protein homolog model	n/a	n/a	aminoglycoside antibiotic	antibiotic inactivation	APH(7'')	17.17
changdong.5.fa_25850	Strict	500	20.7866	GRD33-1	100	3006926	protein homolog model	n/a	n/a	carbapenem	antibiotic inactivation	GRD33 beta-lactamase	16.96
changdong.5.fa_26210	Strict	150	25.409	dfrB4	100	3004498	protein homolog model	n/a	n/a	diaminopyrimidine antibiotic	antibiotic target replacement	trimethoprim resistant dihydrofolate reductase dfr	215.38
changdong.6.fa_08422	Strict	400	21.9422	Pseudomonas aeruginosa CpxR	100	3004054	protein homolog model	n/a	n/a	macrolide antibiotic; fluoroquinolone antibiotic; monobactam; aminoglycoside antibiotic; carbapenem; cephalosporin; cephamycin; penam; tetracycline antibiotic; peptide antibiotic; aminocoumarin antibiotic; diaminopyrimidine antibiotic; sulfonamide antibiotic; phenicol antibiotic; penem	antibiotic efflux	resistance-nodulation-cell division (RND) antibiotic efflux pump	26.67
changdong.6.fa_08626	Strict	1900	21.557	mexQ	100	3003699	protein homolog model	n/a	n/a	macrolide antibiotic; carbapenem; tetracycline antibiotic; acridine dye; diaminopyrimidine antibiotic; phenicol antibiotic; disinfecting agents and intercalating dyes	antibiotic efflux	resistance-nodulation-cell division (RND) antibiotic efflux pump	5.7
changdong.6.fa_10256	Strict	750	24.2534	floR	100	3002705	protein homolog model	n/a	n/a	phenicol antibiotic	antibiotic efflux	major facilitator superfamily (MFS) antibiotic efflux pump	23.02
changdong.6.fa_11471	Perfect	500	591.267	TEM-116	100	3000979	protein homolog model	n/a	n/a	monobactam; cephalosporin; penam; penem	antibiotic inactivation	TEM beta-lactamase	100
changdong.6.fa_15386	Strict	100	121.709	rsmA	98.36	3005069	protein homolog model	n/a	n/a	fluoroquinolone antibiotic; diaminopyrimidine antibiotic; phenicol antibiotic	antibiotic efflux	resistance-nodulation-cell division (RND) antibiotic efflux pump	100
changdong.6.fa_19511	Strict	175	207.223	abeS	97.25	3000768	protein homolog model	n/a	n/a	macrolide antibiotic; aminocoumarin antibiotic	antibiotic efflux	small multidrug resistance (SMR) antibiotic efflux pump	100
changdong.7.fa_08419	Strict	700	20.4014	PDC-338	100	3006707	protein homolog model	n/a	n/a	monobactam; carbapenem; cephalosporin	antibiotic inactivation	PDC beta-lactamase	11.08
changdong.7.fa_12222	Strict	750	759.599	adeF	41.69	3000777	protein homolog model	n/a	n/a	fluoroquinolone antibiotic; tetracycline antibiotic	antibiotic efflux	resistance-nodulation-cell division (RND) antibiotic efflux pump	100.76
changdong.7.fa_20044	Strict	550	22.3274	RlmA(II)	100	3001301	protein homolog model	n/a	n/a	macrolide antibiotic; lincosamide antibiotic	antibiotic target alteration	non-erm 23S ribosomal RNA methyltransferase (G748)	30.85
changdong.8.fa_01355	Strict	500	22.3274	NDM-19	100	3004862	protein homolog model	n/a	n/a	carbapenem; cephalosporin; cephamycin; penam	antibiotic inactivation	NDM beta-lactamase	24.44
changdong.8.fa_01742	Strict	250	387.111	tet(D)	53.2	3000168	protein homolog model	n/a	n/a	tetracycline antibiotic	antibiotic efflux	major facilitator superfamily (MFS) antibiotic efflux pump	99.24
changdong.8.fa_06837	Strict	575	577.4	PAU-1	96.25	3006964	protein homolog model	n/a	n/a	carbapenem; cephalosporin	antibiotic inactivation	PAU beta-lactamase	110.92
changdong.8.fa_08472	Strict	600	21.9422	APH(7'')-Ia	100	3002661	protein homolog model	n/a	n/a	aminoglycoside antibiotic	antibiotic inactivation	APH(7'')	16.87
changyi.1.fa_00484	Strict	500	21.1718	Rhodobacter sphaeroides ampC beta-lactamase	100	3004291	protein homolog model	n/a	n/a	cephalosporin; penam	antibiotic inactivation	ampC-type beta-lactamase	9.21
changyi.1.fa_04860	Strict	500	22.3274	OXA-36	100	3001430	protein homolog model	n/a	n/a	carbapenem; cephalosporin; penam	antibiotic inactivation	OXA beta-lactamase	34.15
changyi.1.fa_05353	Strict	500	20.0162	APH(3'')-Ia	100	3002638	protein homolog model	n/a	n/a	aminoglycoside antibiotic	antibiotic inactivation	APH(3'')	12.5
changyi.1.fa_05406	Strict	250	252.292	tet(D)	38.87	3000168	protein homolog model	n/a	n/a	tetracycline antibiotic	antibiotic efflux	major facilitator superfamily (MFS) antibiotic efflux pump	104.57
changyi.1.fa_15393	Strict	280	20.0162	FosA7.5	100	3005162	protein homolog model	n/a	n/a	fosfomycin	antibiotic inactivation	fosfomycin thiol transferase	22.14
changyi.1.fa_25494	Strict	250	291.967	tet(D)	44.27	3000168	protein homolog model	n/a	n/a	tetracycline antibiotic	antibiotic efflux	major facilitator superfamily (MFS) antibiotic efflux pump	101.52
changyi.1.fa_27254	Strict	550	22.3274	VCC-1	100	3003713	protein homolog model	n/a	n/a	monobactam; carbapenem; penam	antibiotic inactivation	VCC beta-lactamase	24.3
changyi.1.fa_30733	Strict	800	22.7126	Staphylococcus aureus LmrS	100	3004572	protein homolog model	n/a	n/a	macrolide antibiotic; aminoglycoside antibiotic; oxazolidinone antibiotic; diaminopyrimidine antibiotic; phenicol antibiotic	antibiotic efflux	major facilitator superfamily (MFS) antibiotic efflux pump	13.12
changyi.10.fa_01322	Strict	500	22.7126	TEM-194	100	3001054	protein homolog model	n/a	n/a	monobactam; cephalosporin; penam; penem	antibiotic inactivation	TEM beta-lactamase	30.42
changyi.10.fa_03693	Strict	750	772.696	adeF	42.95	3000777	protein homolog model	n/a	n/a	fluoroquinolone antibiotic; tetracycline antibiotic	antibiotic efflux	resistance-nodulation-cell division (RND) antibiotic efflux pump	99.81
changyi.10.fa_12498	Strict	750	770	adeF	43.09	3000777	protein homolog model	n/a	n/a	fluoroquinolone antibiotic; tetracycline antibiotic	antibiotic efflux	resistance-nodulation-cell division (RND) antibiotic efflux pump	99.24
changyi.10.fa_18098	Strict	100	105.916	rsmA	96.36	3005069	protein homolog model	n/a	n/a	fluoroquinolone antibiotic; diaminopyrimidine antibiotic; phenicol antibiotic	antibiotic efflux	resistance-nodulation-cell division (RND) antibiotic efflux pump	101.64
changyi.10.fa_23036	Strict	1300	20.7866	vanTN	100	3002975	protein homolog model	n/a	n/a	glycopeptide antibiotic	antibiotic target alteration	glycopeptide resistance gene cluster; vanT	5.71
changyi.11.fa_03837	Strict	500	21.9422	CARB-4	100	3002243	protein homolog model	n/a	n/a	penam	antibiotic inactivation	CARB beta-lactamase	22.92
changyi.11.fa_04495	Strict	1050	22.7126	lmrC	100	3002881	protein homolog model	n/a	n/a	macrolide antibiotic; lincosamide antibiotic; streptogramin antibiotic; tetracycline antibiotic; oxazolidinone antibiotic; phenicol antibiotic; pleuromutilin antibiotic	antibiotic target protection	ABC-F ATP-binding cassette ribosomal protection protein	19.45
changyi.11.fa_05090	Strict	750	839.721	adeF	46.55	3000777	protein homolog model	n/a	n/a	fluoroquinolone antibiotic; tetracycline antibiotic	antibiotic efflux	resistance-nodulation-cell division (RND) antibiotic efflux pump	99.06
changyi.11.fa_21144	Strict	750	878.626	adeF	47.58	3000777	protein homolog model	n/a	n/a	fluoroquinolone antibiotic; tetracycline antibiotic	antibiotic efflux	resistance-nodulation-cell division (RND) antibiotic efflux pump	98.96
changyi.11.fa_27485	Strict	200	203.371	Pseudomonas aeruginosa soxR	69.78	3004107	protein homolog model	n/a	n/a	fluoroquinolone antibiotic; cephalosporin; glycylcycline; penam; tetracycline antibiotic; acridine dye; rifamycin antibiotic; phenicol antibiotic; triclosan; disinfecting agents and intercalating dyes	antibiotic target alteration; antibiotic efflux	ATP-binding cassette (ABC) antibiotic efflux pump; major facilitator superfamily (MFS) antibiotic efflux pump; resistance-nodulation-cell division (RND) antibiotic efflux pump	100
changyi.12.fa_03532	Strict	100	105.145	rsmA	92.73	3005069	protein homolog model	n/a	n/a	fluoroquinolone antibiotic; diaminopyrimidine antibiotic; phenicol antibiotic	antibiotic efflux	resistance-nodulation-cell division (RND) antibiotic efflux pump	108.2
changyi.12.fa_08755	Strict	450	23.0978	aadA9	100	3002609	protein homolog model	n/a	n/a	aminoglycoside antibiotic	antibiotic inactivation	ANT(3'')	24.08
changyi.12.fa_09078	Strict	275	22.3274	AAC(6')-32	100	3002586	protein homolog model	n/a	n/a	aminoglycoside antibiotic	antibiotic inactivation	AAC(6')	32.07
changyi.12.fa_13257	Strict	900	21.1718	QepA4	100	3004379	protein homolog model	n/a	n/a	fluoroquinolone antibiotic	antibiotic efflux	major facilitator superfamily (MFS) antibiotic efflux pump	10.76
changyi.12.fa_23372	Strict	400	25.7942	IND-6	100	3002262	protein homolog model	n/a	n/a	carbapenem	antibiotic inactivation	IND beta-lactamase	59.83
changyi.13.fa_01294	Strict	750	1403.65	adeF	69.3	3000777	protein homolog model	n/a	n/a	fluoroquinolone antibiotic; tetracycline antibiotic	antibiotic efflux	resistance-nodulation-cell division (RND) antibiotic efflux pump	100.47
changyi.13.fa_01533	Strict	800	21.9422	cprS	100	3005064	protein homolog model	n/a	n/a	peptide antibiotic	antibiotic target alteration; antibiotic efflux	pmr phosphoethanolamine transferase	19.49
changyi.13.fa_02273	Strict	1300	23.0978	vanTG	100	3002972	protein homolog model	n/a	n/a	glycopeptide antibiotic	antibiotic target alteration	glycopeptide resistance gene cluster; vanT	11.24
changyi.13.fa_06765	Strict	750	806.979	adeF	43.71	3000777	protein homolog model	n/a	n/a	fluoroquinolone antibiotic; tetracycline antibiotic	antibiotic efflux	resistance-nodulation-cell division (RND) antibiotic efflux pump	101.79
changyi.2.fa_02528	Strict	100	105.916	rsmA	91.07	3005069	protein homolog model	n/a	n/a	fluoroquinolone antibiotic; diaminopyrimidine antibiotic; phenicol antibiotic	antibiotic efflux	resistance-nodulation-cell division (RND) antibiotic efflux pump	109.84
changyi.2.fa_03036	Strict	750	850.892	adeF	68.45	3000777	protein homolog model	n/a	n/a	fluoroquinolone antibiotic; tetracycline antibiotic	antibiotic efflux	resistance-nodulation-cell division (RND) antibiotic efflux pump	62.23
changyi.2.fa_04641	Strict	1150	21.9422	blaR1	100	3000217	protein homolog model	n/a	n/a	penam	antibiotic inactivation	blaZ beta-lactamase	11.22
changyi.2.fa_26514	Strict	100	105.531	rsmA	96.36	3005069	protein homolog model	n/a	n/a	fluoroquinolone antibiotic; diaminopyrimidine antibiotic; phenicol antibiotic	antibiotic efflux	resistance-nodulation-cell division (RND) antibiotic efflux pump	101.64
changyi.2.fa_29061	Strict	750	762.681	adeF	43.23	3000777	protein homolog model	n/a	n/a	fluoroquinolone antibiotic; tetracycline antibiotic	antibiotic efflux	resistance-nodulation-cell division (RND) antibiotic efflux pump	98.87
changyi.2.fa_30232	Strict	750	755.362	adeF	41.8	3000777	protein homolog model	n/a	n/a	fluoroquinolone antibiotic; tetracycline antibiotic	antibiotic efflux	resistance-nodulation-cell division (RND) antibiotic efflux pump	99.06
changyi.3.fa_00102	Strict	750	754.592	adeF	42.03	3000777	protein homolog model	n/a	n/a	fluoroquinolone antibiotic; tetracycline antibiotic	antibiotic efflux	resistance-nodulation-cell division (RND) antibiotic efflux pump	99.43
changyi.3.fa_06501	Strict	200	207.994	Pseudomonas aeruginosa soxR	71.74	3004107	protein homolog model	n/a	n/a	fluoroquinolone antibiotic; cephalosporin; glycylcycline; penam; tetracycline antibiotic; acridine dye; rifamycin antibiotic; phenicol antibiotic; triclosan; disinfecting agents and intercalating dyes	antibiotic target alteration; antibiotic efflux	ATP-binding cassette (ABC) antibiotic efflux pump; major facilitator superfamily (MFS) antibiotic efflux pump; resistance-nodulation-cell division (RND) antibiotic efflux pump	107.05
changyi.3.fa_10086	Strict	750	1516.52	adeF	73.4	3000777	protein homolog model	n/a	n/a	fluoroquinolone antibiotic; tetracycline antibiotic	antibiotic efflux	resistance-nodulation-cell division (RND) antibiotic efflux pump	101.89
changyi.3.fa_33648	Strict	550	26.1794	Sed-1	100	3003561	protein homolog model	n/a	n/a	cephalosporin; penam	antibiotic inactivation	Sed beta-lactamase	137.63
changyi.3.fa_35158	Strict	500	25.0238	OXA-916	100	3006102	protein homolog model	n/a	n/a	carbapenem; cephalosporin; penam	antibiotic inactivation	OXA beta-lactamase	74.09
changyi.4.fa_00961	Strict	1800	21.9422	mdtC	100	3000794	protein homolog model	n/a	n/a	aminocoumarin antibiotic	antibiotic efflux	resistance-nodulation-cell division (RND) antibiotic efflux pump	6.73
changyi.4.fa_05662	Strict	700	19.631	vanSN	100	3002940	protein homolog model	n/a	n/a	glycopeptide antibiotic	antibiotic target alteration	vanS; glycopeptide resistance gene cluster	8.52
changyi.4.fa_07325	Strict	750	832.787	adeF	45.7	3000777	protein homolog model	n/a	n/a	fluoroquinolone antibiotic; tetracycline antibiotic	antibiotic efflux	resistance-nodulation-cell division (RND) antibiotic efflux pump	99.15
changyi.4.fa_08059	Strict	600	20.7866	Burkholderia pseudomallei Omp38	100	3004123	protein homolog model	n/a	n/a	monobactam; carbapenem; cephalosporin; cephamycin; penam; penem	reduced permeability to antibiotic	General Bacterial Porin with reduced permeability to beta-lactams	8.82
changyi.4.fa_10019	Strict	750	1482.23	adeF	72.36	3000777	protein homolog model	n/a	n/a	fluoroquinolone antibiotic; tetracycline antibiotic	antibiotic efflux	resistance-nodulation-cell division (RND) antibiotic efflux pump	102.36
changyi.4.fa_20049	Strict	500	21.557	OXA-530	100	3005760	protein homolog model	n/a	n/a	carbapenem; cephalosporin; penam	antibiotic inactivation	OXA beta-lactamase	21.9
changyi.4.fa_25162	Strict	700	23.0978	tet(Z)	100	3000183	protein homolog model	n/a	n/a	tetracycline antibiotic	antibiotic efflux	major facilitator superfamily (MFS) antibiotic efflux pump	29.17
shazhouba.8.fa_15053	Strict	300	316.235	AAC(3)-IIc	57.95	3002535	protein homolog model	n/a	n/a	aminoglycoside antibiotic	antibiotic inactivation	AAC(3)	96.15
shazhouba.8.fa_21411	Strict	500	20.0162	chrB	100	3001302	protein homolog model	n/a	n/a	macrolide antibiotic; lincosamide antibiotic	antibiotic target alteration	non-erm 23S ribosomal RNA methyltransferase (G748)	11.43
shazhouba.8.fa_22126	Strict	500	22.7126	OXA-908	100	3006095	protein homolog model	n/a	n/a	carbapenem; cephalosporin; penam	antibiotic inactivation	OXA beta-lactamase	39.69
shazhouba.8.fa_24111	Strict	500	21.557	APH(3')-IIc	100	3002646	protein homolog model	n/a	n/a	aminoglycoside antibiotic	antibiotic inactivation	APH(3')	13.11
shazhouba.8.fa_26155	Strict	750	1589.32	adeF	77.47	3000777	protein homolog model	n/a	n/a	fluoroquinolone antibiotic; tetracycline antibiotic	antibiotic efflux	resistance-nodulation-cell division (RND) antibiotic efflux pump	100.09
shazhouba.8.fa_26371	Strict	400	21.1718	QnrVC3	100	3002800	protein homolog model	n/a	n/a	fluoroquinolone antibiotic	antibiotic target protection	quinolone resistance protein (qnr)	27.06
shazhouba.8.fa_29246	Strict	500	25.7942	ANT(6)-Ia	100	3002626	protein homolog model	n/a	n/a	aminoglycoside antibiotic	antibiotic inactivation	ANT(6)	122.65
shazhouba.8.fa_32326	Strict	1100	21.557	tetA(60)	100	3004035	protein homolog model	n/a	n/a	tetracycline antibiotic	antibiotic efflux	ATP-binding cassette (ABC) antibiotic efflux pump	8.29
shazhouba.8.fa_34754	Strict	750	1226.08	adeF	61.2	3000777	protein homolog model	n/a	n/a	fluoroquinolone antibiotic; tetracycline antibiotic	antibiotic efflux	resistance-nodulation-cell division (RND) antibiotic efflux pump	103.59
shazhouba.9.fa_08559	Strict	750	802.357	adeF	44.7	3000777	protein homolog model	n/a	n/a	fluoroquinolone antibiotic; tetracycline antibiotic	antibiotic efflux	resistance-nodulation-cell division (RND) antibiotic efflux pump	100.66
shazhouba.9.fa_11906	Strict	450	20.7866	aadA17	100	3002617	protein homolog model	n/a	n/a	aminoglycoside antibiotic	antibiotic inactivation	ANT(3'')	17.11
shazhouba.9.fa_12595	Strict	500	21.9422	chrB	100	3001302	protein homolog model	n/a	n/a	macrolide antibiotic; lincosamide antibiotic	antibiotic target alteration	non-erm 23S ribosomal RNA methyltransferase (G748)	20.71
shazhouba.9.fa_18921	Strict	750	802.357	adeF	42.08	3000777	protein homolog model	n/a	n/a	fluoroquinolone antibiotic; tetracycline antibiotic	antibiotic efflux	resistance-nodulation-cell division (RND) antibiotic efflux pump	99.34
shazhouba.9.fa_23042	Strict	300	23.483	poxtA	100	3004470	protein homolog model	n/a	n/a	macrolide antibiotic; lincosamide antibiotic; streptogramin antibiotic; tetracycline antibiotic; oxazolidinone antibiotic; phenicol antibiotic; pleuromutilin antibiotic	antibiotic target protection	ABC-F ATP-binding cassette ribosomal protection protein	12.36
shazhouba.9.fa_24811	Strict	800	21.1718	msrA	100	3000251	protein homolog model	n/a	n/a	macrolide antibiotic; lincosamide antibiotic; streptogramin antibiotic; tetracycline antibiotic; oxazolidinone antibiotic; phenicol antibiotic; pleuromutilin antibiotic	antibiotic target protection	ABC-F ATP-binding cassette ribosomal protection protein	11.68
shazhouba.9.fa_26386	Strict	1320	23.483	lmrD	100	3002882	protein homolog model	n/a	n/a	lincosamide antibiotic	antibiotic efflux	ATP-binding cassette (ABC) antibiotic efflux pump	12.65
shazhouba.9.fa_31162	Strict	750	808.905	adeF	43.34	3000777	protein homolog model	n/a	n/a	fluoroquinolone antibiotic; tetracycline antibiotic	antibiotic efflux	resistance-nodulation-cell division (RND) antibiotic efflux pump	99.24
shazhouba.9.fa_33811	Strict	750	994.571	adeF	52.01	3000777	protein homolog model	n/a	n/a	fluoroquinolone antibiotic; tetracycline antibiotic	antibiotic efflux	resistance-nodulation-cell division (RND) antibiotic efflux pump	100.47
shibadu.1.fa_05707	Strict	400	25.7942	IND-6	100	3002262	protein homolog model	n/a	n/a	carbapenem	antibiotic inactivation	IND beta-lactamase	144.35
shibadu.1.fa_13401	Strict	100	101.293	rsmA	88.14	3005069	protein homolog model	n/a	n/a	fluoroquinolone antibiotic; diaminopyrimidine antibiotic; phenicol antibiotic	antibiotic efflux	resistance-nodulation-cell division (RND) antibiotic efflux pump	104.92
shibadu.1.fa_21409	Strict	750	837.41	adeF	45.19	3000777	protein homolog model	n/a	n/a	fluoroquinolone antibiotic; tetracycline antibiotic	antibiotic efflux	resistance-nodulation-cell division (RND) antibiotic efflux pump	98.96
shibadu.1.fa_24084	Strict	300	22.3274	AAC(3)-Xa	100	3002544	protein homolog model	n/a	n/a	aminoglycoside antibiotic	antibiotic inactivation	AAC(3)	18.66
shibadu.1.fa_34771	Strict	900	24.2534	PmpM	100	3004077	protein homolog model	n/a	n/a	fluoroquinolone antibiotic; aminoglycoside antibiotic; benzalkonium chloride	antibiotic efflux	multidrug and toxic compound extrusion (MATE) transporter	33.96
shibadu.1.fa_35433	Strict	350	21.9422	bcrC	100	3003250	protein homolog model	n/a	n/a	peptide antibiotic	antibiotic target alteration	undecaprenyl pyrophosphate related proteins	38.92
shibadu.1.fa_37975	Strict	500	551.592	sul1	100	3000410	protein homolog model	n/a	n/a	sulfonamide antibiotic	antibiotic target replacement	sulfonamide resistant sul	101.43
shibadu.10.fa_00736	Strict	300	320.087	dfrA1	98.73	3002854	protein homolog model	n/a	n/a	diaminopyrimidine antibiotic	antibiotic target replacement	trimethoprim resistant dihydrofolate reductase dfr	100
shibadu.10.fa_04989	Strict	2300	26.9498	evgS	100	3000833	protein homolog model	n/a	n/a	macrolide antibiotic; fluoroquinolone antibiotic; penam; tetracycline antibiotic	antibiotic efflux	major facilitator superfamily (MFS) antibiotic efflux pump; resistance-nodulation-cell division (RND) antibiotic efflux pump	19.38
shibadu.2.fa_20243	Strict	750	874.389	adeF	46.62	3000777	protein homolog model	n/a	n/a	fluoroquinolone antibiotic; tetracycline antibiotic	antibiotic efflux	resistance-nodulation-cell division (RND) antibiotic efflux pump	98.77
shibadu.2.fa_31636	Strict	1800	22.3274	mdtC	100	3000794	protein homolog model	n/a	n/a	aminocoumarin antibiotic	antibiotic efflux	resistance-nodulation-cell division (RND) antibiotic efflux pump	6.73
shibadu.2.fa_34754	Strict	750	801.586	adeF	45.08	3000777	protein homolog model	n/a	n/a	fluoroquinolone antibiotic; tetracycline antibiotic	antibiotic efflux	resistance-nodulation-cell division (RND) antibiotic efflux pump	97.64
shibadu.2.fa_36425	Strict	500	23.8682	OXA-205	100	3001483	protein homolog model	n/a	n/a	carbapenem; cephalosporin; penam	antibiotic inactivation	OXA beta-lactamase	26.32
shibadu.3.fa_14870	Strict	400	23.483	QnrB71	100	3002783	protein homolog model	n/a	n/a	fluoroquinolone antibiotic	antibiotic target protection	quinolone resistance protein (qnr)	33.18
shibadu.3.fa_19951	Strict	100	121.709	rsmA	98.36	3005069	protein homolog model	n/a	n/a	fluoroquinolone antibiotic; diaminopyrimidine antibiotic; phenicol antibiotic	antibiotic efflux	resistance-nodulation-cell division (RND) antibiotic efflux pump	100
shibadu.3.fa_24892	Strict	400	26.1794	IND-6	100	3002262	protein homolog model	n/a	n/a	carbapenem	antibiotic inactivation	IND beta-lactamase	143.51
shibadu.3.fa_27399	Strict	500	21.9422	OXA-896	100	3006087	protein homolog model	n/a	n/a	carbapenem; cephalosporin; penam	antibiotic inactivation	OXA beta-lactamase	16.06
shibadu.3.fa_33186	Strict	750	753.051	adeF	42.6	3000777	protein homolog model	n/a	n/a	fluoroquinolone antibiotic; tetracycline antibiotic	antibiotic efflux	resistance-nodulation-cell division (RND) antibiotic efflux pump	98.39
shibadu.3.fa_37529	Strict	750	1407.89	adeF	70.39	3000777	protein homolog model	n/a	n/a	fluoroquinolone antibiotic; tetracycline antibiotic	antibiotic efflux	resistance-nodulation-cell division (RND) antibiotic efflux pump	97.45
shibadu.4.fa_04769	Strict	2000	24.2534	Bifidobacterium adolescentis rpoB mutants conferring resistance to rifampicin	100	3004480	protein homolog model	n/a	n/a	rifamycin antibiotic	antibiotic target alteration; antibiotic target replacement	rifamycin-resistant beta-subunit of RNA polymerase (rpoB)	8.26
shibadu.4.fa_12618	Strict	750	1308.89	adeF	64.74	3000777	protein homolog model	n/a	n/a	fluoroquinolone antibiotic; tetracycline antibiotic	antibiotic efflux	resistance-nodulation-cell division (RND) antibiotic efflux pump	101.13
shibadu.4.fa_12828	Strict	750	761.525	adeF	41.78	3000777	protein homolog model	n/a	n/a	fluoroquinolone antibiotic; tetracycline antibiotic	antibiotic efflux	resistance-nodulation-cell division (RND) antibiotic efflux pump	99.91
shibadu.4.fa_15470	Strict	750	776.163	adeF	43.28	3000777	protein homolog model	n/a	n/a	fluoroquinolone antibiotic; tetracycline antibiotic	antibiotic efflux	resistance-nodulation-cell division (RND) antibiotic efflux pump	100
shibadu.4.fa_31531	Strict	1050	24.2534	carA	100	3002817	protein homolog model	n/a	n/a	macrolide antibiotic; lincosamide antibiotic; streptogramin antibiotic; tetracycline antibiotic; oxazolidinone antibiotic; phenicol antibiotic; pleuromutilin antibiotic	antibiotic target protection	ABC-F ATP-binding cassette ribosomal protection protein	31.58
shibadu.5.fa_03389	Strict	420	21.557	mtrA	100	3000816	protein homolog model	n/a	n/a	macrolide antibiotic; penam	antibiotic efflux	resistance-nodulation-cell division (RND) antibiotic efflux pump	26.32
shibadu.5.fa_07246	Strict	450	20.0162	CVI-1	100	3006924	protein homolog model	n/a	n/a	carbapenem	antibiotic inactivation	CVI beta-lactamase	13.73
shibadu.5.fa_09412	Strict	400	26.1794	IND-6	100	3002262	protein homolog model	n/a	n/a	carbapenem	antibiotic inactivation	IND beta-lactamase	146.44
shibadu.5.fa_14179	Strict	400	20.4014	ErmE	100	3000326	protein homolog model	n/a	n/a	macrolide antibiotic; lincosamide antibiotic; streptogramin antibiotic	antibiotic target alteration	Erm 23S ribosomal RNA methyltransferase	12.6
shibadu.5.fa_17369	Strict	750	816.994	adeF	44.89	3000777	protein homolog model	n/a	n/a	fluoroquinolone antibiotic; tetracycline antibiotic	antibiotic efflux	resistance-nodulation-cell division (RND) antibiotic efflux pump	99.34
shibadu.5.fa_21500	Strict	125	137.117	DfrB9	84.81	3005350	protein homolog model	n/a	n/a	diaminopyrimidine antibiotic	antibiotic target replacement	trimethoprim resistant dihydrofolate reductase dfr	101.28
shibadu.5.fa_25554	Strict	2000	23.483	adeB	100	3000775	protein homolog model	n/a	n/a	glycylcycline; tetracycline antibiotic	antibiotic efflux	resistance-nodulation-cell division (RND) antibiotic efflux pump	13.24
shibadu.5.fa_30247	Strict	450	20.7866	ECV-1	100	3006883	protein homolog model	n/a	n/a	carbapenem	antibiotic inactivation	ECV beta-lactamase	17.9
shibadu.6.fa_27153	Strict	750	1234.55	adeF	61.48	3000777	protein homolog model	n/a	n/a	fluoroquinolone antibiotic; tetracycline antibiotic	antibiotic efflux	resistance-nodulation-cell division (RND) antibiotic efflux pump	103.49
shibadu.6.fa_31298	Strict	500	207.994	RCP-1	100	3003563	protein homolog model	n/a	n/a	penam	antibiotic inactivation	RCP beta-lactamase	35.49
shibadu.7.fa_02216	Strict	1190	21.557	novA	100	3002522	protein homolog model	n/a	n/a	aminocoumarin antibiotic	antibiotic efflux	ATP-binding cassette (ABC) antibiotic efflux pump	9.11
shibadu.7.fa_04529	Strict	2090	21.9422	mdsB	100	3000790	protein homolog model	n/a	n/a	monobactam; carbapenem; cephalosporin; cephamycin; penam; phenicol antibiotic; penem	antibiotic efflux	resistance-nodulation-cell division (RND) antibiotic efflux pump	6.26
shibadu.7.fa_09655	Perfect	350	437.958	catB3	100	3002676	protein homolog model	n/a	n/a	phenicol antibiotic	antibiotic inactivation	chloramphenicol acetyltransferase (CAT)	100
shibadu.7.fa_09657	Perfect	400	501.13	SIM-1	100	3000846	protein homolog model	n/a	n/a	carbapenem; cephalosporin; penam	antibiotic inactivation	SIM beta-lactamase	100
shibadu.7.fa_10398	Strict	300	342.813	ANT(2'')-Ia	99.41	3000230	protein homolog model	n/a	n/a	aminoglycoside antibiotic	antibiotic inactivation	ANT(2'')	96.05
shibadu.7.fa_11221	Strict	1000	20.7866	MCR-4.3	100	3004695	protein homolog model	n/a	n/a	peptide antibiotic	antibiotic target alteration	MCR phosphoethanolamine transferase	7.76
shibadu.7.fa_18436	Strict	750	828.165	adeF	43.54	3000777	protein homolog model	n/a	n/a	fluoroquinolone antibiotic; tetracycline antibiotic	antibiotic efflux	resistance-nodulation-cell division (RND) antibiotic efflux pump	99.53
shibadu.7.fa_24858	Strict	750	775.778	adeF	42.7	3000777	protein homolog model	n/a	n/a	fluoroquinolone antibiotic; tetracycline antibiotic	antibiotic efflux	resistance-nodulation-cell division (RND) antibiotic efflux pump	99.53
shibadu.7.fa_29092	Strict	500	25.409	OXA-239	100	3001498	protein homolog model	n/a	n/a	carbapenem; cephalosporin; penam	antibiotic inactivation	OXA beta-lactamase	32.23
shibadu.7.fa_33129	Strict	750	754.977	adeF	41.88	3000777	protein homolog model	n/a	n/a	fluoroquinolone antibiotic; tetracycline antibiotic	antibiotic efflux	resistance-nodulation-cell division (RND) antibiotic efflux pump	99.24
shibadu.8.fa_03965	Strict	890	23.483	cpxA	100	3000830	protein homolog model	n/a	n/a	aminoglycoside antibiotic; aminocoumarin antibiotic	antibiotic efflux	resistance-nodulation-cell division (RND) antibiotic efflux pump	21.23
shibadu.8.fa_06860	Strict	750	760.755	adeF	43.39	3000777	protein homolog model	n/a	n/a	fluoroquinolone antibiotic; tetracycline antibiotic	antibiotic efflux	resistance-nodulation-cell division (RND) antibiotic efflux pump	99.72
shibadu.8.fa_07371	Strict	750	750.355	adeF	42.4	3000777	protein homolog model	n/a	n/a	fluoroquinolone antibiotic; tetracycline antibiotic	antibiotic efflux	resistance-nodulation-cell division (RND) antibiotic efflux pump	100.28
shibadu.8.fa_08854	Strict	556	20.7866	erm(32)	100	3004592	protein homolog model	n/a	n/a	macrolide antibiotic; lincosamide antibiotic; streptogramin antibiotic	antibiotic target alteration	Erm 23S ribosomal RNA methyltransferase	15.71
shibadu.8.fa_27022	Strict	750	785.408	adeF	43.51	3000777	protein homolog model	n/a	n/a	fluoroquinolone antibiotic; tetracycline antibiotic	antibiotic efflux	resistance-nodulation-cell division (RND) antibiotic efflux pump	100.09
shibadu.8.fa_28538	Strict	750	1467.21	adeF	71.54	3000777	protein homolog model	n/a	n/a	fluoroquinolone antibiotic; tetracycline antibiotic	antibiotic efflux	resistance-nodulation-cell division (RND) antibiotic efflux pump	102.17
shibadu.8.fa_28708	Strict	100	120.168	rsmA	96.72	3005069	protein homolog model	n/a	n/a	fluoroquinolone antibiotic; diaminopyrimidine antibiotic; phenicol antibiotic	antibiotic efflux	resistance-nodulation-cell division (RND) antibiotic efflux pump	100
shibadu.8.fa_29107	Strict	750	1357.81	adeF	67.33	3000777	protein homolog model	n/a	n/a	fluoroquinolone antibiotic; tetracycline antibiotic	antibiotic efflux	resistance-nodulation-cell division (RND) antibiotic efflux pump	100.28
shibadu.9.fa_00248	Strict	750	1476.46	adeF	71.42	3000777	protein homolog model	n/a	n/a	fluoroquinolone antibiotic; tetracycline antibiotic	antibiotic efflux	resistance-nodulation-cell division (RND) antibiotic efflux pump	102.08
shibadu.9.fa_00781	Strict	750	853.973	adeF	45.89	3000777	protein homolog model	n/a	n/a	fluoroquinolone antibiotic; tetracycline antibiotic	antibiotic efflux	resistance-nodulation-cell division (RND) antibiotic efflux pump	99.81
shibadu.9.fa_06538	Strict	400	25.7942	IND-6	100	3002262	protein homolog model	n/a	n/a	carbapenem	antibiotic inactivation	IND beta-lactamase	143.93
shibadu.9.fa_12642	Strict	400	22.7126	Lactobacillus reuteri cat-TC	100	3002671	protein homolog model	n/a	n/a	phenicol antibiotic	antibiotic inactivation	chloramphenicol acetyltransferase (CAT)	28.15
shibadu.9.fa_18282	Strict	750	788.875	adeF	42.17	3000777	protein homolog model	n/a	n/a	fluoroquinolone antibiotic; tetracycline antibiotic	antibiotic efflux	resistance-nodulation-cell division (RND) antibiotic efflux pump	98.58
shibadu.9.fa_21064	Strict	750	1497.64	adeF	72.38	3000777	protein homolog model	n/a	n/a	fluoroquinolone antibiotic; tetracycline antibiotic	antibiotic efflux	resistance-nodulation-cell division (RND) antibiotic efflux pump	101.42
shibadu.9.fa_29865	Strict	750	988.793	adeF	51.15	3000777	protein homolog model	n/a	n/a	fluoroquinolone antibiotic; tetracycline antibiotic	antibiotic efflux	resistance-nodulation-cell division (RND) antibiotic efflux pump	100.19
shuinan.1.fa_01574	Strict	2000	21.9422	Staphylococcus aureus mupA conferring resistance to mupirocin	100	3000521	protein homolog model	n/a	n/a	mupirocin	antibiotic target alteration	antibiotic-resistant isoleucyl-tRNA synthetase (ileS)	4.3
shuinan.1.fa_11252	Strict	750	760.755	adeF	42.31	3000777	protein homolog model	n/a	n/a	fluoroquinolone antibiotic; tetracycline antibiotic	antibiotic efflux	resistance-nodulation-cell division (RND) antibiotic efflux pump	99.43
shuinan.1.fa_11708	Strict	1300	23.8682	vanTN	100	3002975	protein homolog model	n/a	n/a	glycopeptide antibiotic	antibiotic target alteration	glycopeptide resistance gene cluster; vanT	21.14
shuinan.1.fa_15181	Strict	750	893.649	adeF	48.7	3000777	protein homolog model	n/a	n/a	fluoroquinolone antibiotic; tetracycline antibiotic	antibiotic efflux	resistance-nodulation-cell division (RND) antibiotic efflux pump	99.15
shuinan.1.fa_18868	Strict	275	377.867	AAC(6')-IIc	100	3002596	protein homolog model	n/a	n/a	aminoglycoside antibiotic	antibiotic inactivation	AAC(6')	93.78
shuinan.1.fa_20130	Strict	375	21.9422	vanXI	100	3003725	protein homolog model	n/a	n/a	glycopeptide antibiotic	antibiotic target alteration	vanX; glycopeptide resistance gene cluster	32.67
shuinan.1.fa_20247	Strict	750	819.305	adeF	43.98	3000777	protein homolog model	n/a	n/a	fluoroquinolone antibiotic; tetracycline antibiotic	antibiotic efflux	resistance-nodulation-cell division (RND) antibiotic efflux pump	99.15
shuinan.1.fa_21542	Strict	300	21.1718	AAC(3)-VIIa	100	3002541	protein homolog model	n/a	n/a	aminoglycoside antibiotic	antibiotic inactivation	AAC(3)	19.79
shuinan.1.fa_25896	Strict	750	835.484	adeF	44.85	3000777	protein homolog model	n/a	n/a	fluoroquinolone antibiotic; tetracycline antibiotic	antibiotic efflux	resistance-nodulation-cell division (RND) antibiotic efflux pump	98.21
shuinan.1.fa_31029	Strict	550	20.7866	APH(2'')-IVa	100	3002637	protein homolog model	n/a	n/a	aminoglycoside antibiotic	antibiotic inactivation	APH(2'')	15.95
shuinan.1.fa_36392	Strict	500	24.2534	OXA-551	100	3005775	protein homolog model	n/a	n/a	carbapenem; cephalosporin; penam	antibiotic inactivation	OXA beta-lactamase	33.22
shuinan.2.fa_08308	Strict	450	21.557	rmtB	100	3000860	protein homolog model	n/a	n/a	aminoglycoside antibiotic	antibiotic target alteration	16S rRNA methyltransferase (G1405)	21.91
shuinan.2.fa_12943	Strict	750	21.1718	PAC-1	100	3005150	protein homolog model	n/a	n/a	cephalosporin	antibiotic inactivation	PAC beta-lactamase	17.06
shuinan.2.fa_15165	Strict	750	842.803	adeF	46.2	3000777	protein homolog model	n/a	n/a	fluoroquinolone antibiotic; tetracycline antibiotic	antibiotic efflux	resistance-nodulation-cell division (RND) antibiotic efflux pump	99.06
shuinan.2.fa_15737	Strict	750	815.839	adeF	44.34	3000777	protein homolog model	n/a	n/a	fluoroquinolone antibiotic; tetracycline antibiotic	antibiotic efflux	resistance-nodulation-cell division (RND) antibiotic efflux pump	98.3
shuinan.2.fa_21511	Strict	550	301.212	GES-26	100	3003181	protein homolog model	n/a	n/a	carbapenem; cephalosporin; penam	antibiotic inactivation	GES beta-lactamase	50.52
shuinan.2.fa_27005	Strict	700	23.8682	vanSM	100	3002939	protein homolog model	n/a	n/a	glycopeptide antibiotic	antibiotic target alteration	vanS; glycopeptide resistance gene cluster	22.97
shuinan.2.fa_32876	Strict	750	768.074	adeF	42.51	3000777	protein homolog model	n/a	n/a	fluoroquinolone antibiotic; tetracycline antibiotic	antibiotic efflux	resistance-nodulation-cell division (RND) antibiotic efflux pump	99.15
shuinan.2.fa_41050	Strict	750	811.216	adeF	44.25	3000777	protein homolog model	n/a	n/a	fluoroquinolone antibiotic; tetracycline antibiotic	antibiotic efflux	resistance-nodulation-cell division (RND) antibiotic efflux pump	98.3
shuinan.3.fa_07062	Strict	750	852.047	adeF	45.79	3000777	protein homolog model	n/a	n/a	fluoroquinolone antibiotic; tetracycline antibiotic	antibiotic efflux	resistance-nodulation-cell division (RND) antibiotic efflux pump	99.62
shuinan.3.fa_08618	Strict	700	773.081	CMY-1	98.69	3002012	protein homolog model	n/a	n/a	cephamycin	antibiotic inactivation	CMY beta-lactamase	100
shuinan.3.fa_16779	Strict	600	20.7866	TLA-2	100	3003203	protein homolog model	n/a	n/a	fluoroquinolone antibiotic; monobactam; cephalosporin	antibiotic inactivation	TLA beta-lactamase	17.76
shuinan.3.fa_17553	Strict	750	21.1718	PAC-1	100	3005150	protein homolog model	n/a	n/a	cephalosporin	antibiotic inactivation	PAC beta-lactamase	17.06
shuinan.3.fa_20588	Strict	750	775.393	adeF	42.74	3000777	protein homolog model	n/a	n/a	fluoroquinolone antibiotic; tetracycline antibiotic	antibiotic efflux	resistance-nodulation-cell division (RND) antibiotic efflux pump	99.24
shuinan.3.fa_26674	Strict	750	755.747	adeF	43.96	3000777	protein homolog model	n/a	n/a	fluoroquinolone antibiotic; tetracycline antibiotic	antibiotic efflux	resistance-nodulation-cell division (RND) antibiotic efflux pump	98.3
huaxi.4.fa_10835	Strict	650	734.561	mexM	98.44	3003704	protein homolog model	n/a	n/a	phenicol antibiotic	antibiotic efflux	resistance-nodulation-cell division (RND) antibiotic efflux pump	100
huaxi.4.fa_10836	Strict	1900	2059.26	mexN	99.71	3003705	protein homolog model	n/a	n/a	phenicol antibiotic	antibiotic efflux	resistance-nodulation-cell division (RND) antibiotic efflux pump	100
huaxi.4.fa_12407	Strict	100	102.064	rsmA	89.09	3005069	protein homolog model	n/a	n/a	fluoroquinolone antibiotic; diaminopyrimidine antibiotic; phenicol antibiotic	antibiotic efflux	resistance-nodulation-cell division (RND) antibiotic efflux pump	129.51
huaxi.4.fa_12534	Strict	750	795.423	adeF	44.77	3000777	protein homolog model	n/a	n/a	fluoroquinolone antibiotic; tetracycline antibiotic	antibiotic efflux	resistance-nodulation-cell division (RND) antibiotic efflux pump	97.92
huaxi.4.fa_21901	Perfect	100	122.865	rsmA	100	3005069	protein homolog model	n/a	n/a	fluoroquinolone antibiotic; diaminopyrimidine antibiotic; phenicol antibiotic	antibiotic efflux	resistance-nodulation-cell division (RND) antibiotic efflux pump	100
huaxi.4.fa_22705	Strict	750	1516.13	adeF	73.26	3000777	protein homolog model	n/a	n/a	fluoroquinolone antibiotic; tetracycline antibiotic	antibiotic efflux	resistance-nodulation-cell division (RND) antibiotic efflux pump	102.36
huaxi.4.fa_27670	Strict	100	118.627	rsmA	95.08	3005069	protein homolog model	n/a	n/a	fluoroquinolone antibiotic; diaminopyrimidine antibiotic; phenicol antibiotic	antibiotic efflux	resistance-nodulation-cell division (RND) antibiotic efflux pump	100
huaxi.5.fa_01073	Strict	375	436.032	nalD	100	3000819	protein overexpression model	n/a	n/a	macrolide antibiotic; fluoroquinolone antibiotic; monobactam; carbapenem; cephalosporin; cephamycin; penam; tetracycline antibiotic; peptide antibiotic; aminocoumarin antibiotic; diaminopyrimidine antibiotic; sulfonamide antibiotic; phenicol antibiotic; penem	antibiotic efflux	resistance-nodulation-cell division (RND) antibiotic efflux pump	100
huaxi.5.fa_01094	Strict	1200	1345.49	arnA	99.7	3002985	protein homolog model	n/a	n/a	peptide antibiotic	antibiotic target alteration	pmr phosphoethanolamine transferase	100
huaxi.5.fa_17268	Strict	900	940.643	PmpM	99.79	3004077	protein homolog model	n/a	n/a	fluoroquinolone antibiotic; aminoglycoside antibiotic; benzalkonium chloride	antibiotic efflux	multidrug and toxic compound extrusion (MATE) transporter	100
huaxi.5.fa_17840	Strict	1900	2048.09	MexW	99.9	3003031	protein homolog model	n/a	n/a	macrolide antibiotic; fluoroquinolone antibiotic; tetracycline antibiotic; acridine dye; phenicol antibiotic; disinfecting agents and intercalating dyes	antibiotic efflux	resistance-nodulation-cell division (RND) antibiotic efflux pump	100
huaxi.5.fa_17841	Strict	650	745.732	MexV	99.73	3003030	protein homolog model	n/a	n/a	macrolide antibiotic; fluoroquinolone antibiotic; tetracycline antibiotic; acridine dye; phenicol antibiotic; disinfecting agents and intercalating dyes	antibiotic efflux	resistance-nodulation-cell division (RND) antibiotic efflux pump	100
huaxi.5.fa_17950	Strict	900	23.8682	PmpM	100	3004077	protein homolog model	n/a	n/a	fluoroquinolone antibiotic; aminoglycoside antibiotic; benzalkonium chloride	antibiotic efflux	multidrug and toxic compound extrusion (MATE) transporter	33.75
huaxi.5.fa_27802	Strict	700	806.594	PDC-374	99.75	3006745	protein homolog model	n/a	n/a	monobactam; carbapenem; cephalosporin	antibiotic inactivation	PDC beta-lactamase	98.27
huaxi.5.fa_27811	Strict	500	525.013	APH(3')-IIb	98.51	3002645	protein homolog model	n/a	n/a	aminoglycoside antibiotic	antibiotic inactivation	APH(3')	100
huaxi.6.fa_00226	Strict	100	105.916	rsmA	96.36	3005069	protein homolog model	n/a	n/a	fluoroquinolone antibiotic; diaminopyrimidine antibiotic; phenicol antibiotic	antibiotic efflux	resistance-nodulation-cell division (RND) antibiotic efflux pump	104.92
huaxi.6.fa_03371	Strict	1500	21.557	LptD	100	3005059	protein homolog model	n/a	n/a	carbapenem; peptide antibiotic; aminocoumarin antibiotic; rifamycin antibiotic	antibiotic efflux	ATP-binding cassette (ABC) antibiotic efflux pump	9.08
huaxi.6.fa_06223	Strict	300	363.229	AAC(3)-VIa	65.6	3002540	protein homolog model	n/a	n/a	aminoglycoside antibiotic	antibiotic inactivation	AAC(3)	100.67
huaxi.6.fa_08979	Strict	750	889.797	adeF	47.53	3000777	protein homolog model	n/a	n/a	fluoroquinolone antibiotic; tetracycline antibiotic	antibiotic efflux	resistance-nodulation-cell division (RND) antibiotic efflux pump	99.15
huaxi.6.fa_09531	Strict	750	868.226	adeF	46.98	3000777	protein homolog model	n/a	n/a	fluoroquinolone antibiotic; tetracycline antibiotic	antibiotic efflux	resistance-nodulation-cell division (RND) antibiotic efflux pump	98.58
huaxi.6.fa_11266	Perfect	400	441.039	Pseudomonas aeruginosa CpxR	100	3004054	protein homolog model	n/a	n/a	macrolide antibiotic; fluoroquinolone antibiotic; monobactam; aminoglycoside antibiotic; carbapenem; cephalosporin; cephamycin; penam; tetracycline antibiotic; peptide antibiotic; aminocoumarin antibiotic; diaminopyrimidine antibiotic; sulfonamide antibiotic; phenicol antibiotic; penem	antibiotic efflux	resistance-nodulation-cell division (RND) antibiotic efflux pump	100
huaxi.6.fa_12690	Strict	500	21.557	OXA-542	100	3005768	protein homolog model	n/a	n/a	carbapenem; cephalosporin; penam	antibiotic inactivation	OXA beta-lactamase	24.73
jiangning.1.fa_02225	Strict	450	21.1718	CGB-1	100	3000841	protein homolog model	n/a	n/a	carbapenem; cephalosporin; penam	antibiotic inactivation	CGB beta-lactamase	23.14
jiangning.1.fa_07349	Strict	2200	21.1718	rpoB2	100	3000501	protein homolog model	n/a	n/a	rifamycin antibiotic	antibiotic target alteration; antibiotic target replacement	rifamycin-resistant beta-subunit of RNA polymerase (rpoB)	3.7
jiangning.1.fa_17178	Strict	400	26.1794	IND-6	100	3002262	protein homolog model	n/a	n/a	carbapenem	antibiotic inactivation	IND beta-lactamase	143.51
jiangning.1.fa_19337	Strict	725	23.483	SRT-1	100	3002493	protein homolog model	n/a	n/a	cephalosporin	antibiotic inactivation	SRT beta-lactamase	34.66
jiangning.1.fa_22051	Strict	2200	22.3274	Bifidobacterium bifidum ileS conferring resistance to mupirocin	100	3003730	protein homolog model	n/a	n/a	mupirocin	antibiotic target alteration	antibiotic-resistant isoleucyl-tRNA synthetase (ileS)	3.79
jiangning.10.fa_01505	Strict	1900	20.0162	mexN	100	3003705	protein homolog model	n/a	n/a	phenicol antibiotic	antibiotic efflux	resistance-nodulation-cell division (RND) antibiotic efflux pump	3.19
jiangning.10.fa_02554	Strict	3000	22.3274	abcA	100	3003942	protein homolog model	n/a	n/a	cephalosporin; penam; peptide antibiotic	antibiotic efflux	ATP-binding cassette (ABC) antibiotic efflux pump	6.61
jiangning.10.fa_11011	Strict	500	20.4014	CRH-3	100	3006867	protein homolog model	n/a	n/a	carbapenem	antibiotic inactivation	CRH beta-lactamase	15.52
jiangning.10.fa_17781	Strict	400	21.1718	ErmS	100	3001304	protein homolog model	n/a	n/a	macrolide antibiotic; lincosamide antibiotic; streptogramin antibiotic	antibiotic target alteration	Erm 23S ribosomal RNA methyltransferase	10.03
jiangning.10.fa_17946	Strict	100	100.523	rsmA	85.71	3005069	protein homolog model	n/a	n/a	fluoroquinolone antibiotic; diaminopyrimidine antibiotic; phenicol antibiotic	antibiotic efflux	resistance-nodulation-cell division (RND) antibiotic efflux pump	103.28
jiangning.10.fa_20769	Strict	750	810.061	adeF	43.01	3000777	protein homolog model	n/a	n/a	fluoroquinolone antibiotic; tetracycline antibiotic	antibiotic efflux	resistance-nodulation-cell division (RND) antibiotic efflux pump	99.15
jiangning.10.fa_21066	Strict	1000	24.6386	MCR-2.1	100	3004110	protein homolog model	n/a	n/a	peptide antibiotic	antibiotic target alteration	MCR phosphoethanolamine transferase	24.72
jiangning.10.fa_28788	Strict	400	26.1794	IND-6	100	3002262	protein homolog model	n/a	n/a	carbapenem	antibiotic inactivation	IND beta-lactamase	144.35
jiangning.10.fa_29998	Strict	750	775.007	adeF	42.44	3000777	protein homolog model	n/a	n/a	fluoroquinolone antibiotic; tetracycline antibiotic	antibiotic efflux	resistance-nodulation-cell division (RND) antibiotic efflux pump	98.87
jiangning.11.fa_00518	Strict	750	789.645	adeF	42.86	3000777	protein homolog model	n/a	n/a	fluoroquinolone antibiotic; tetracycline antibiotic	antibiotic efflux	resistance-nodulation-cell division (RND) antibiotic efflux pump	98.58
jiangning.11.fa_05053	Strict	800	20.4014	mef(B)	100	3003107	protein homolog model	n/a	n/a	macrolide antibiotic	antibiotic efflux	major facilitator superfamily (MFS) antibiotic efflux pump	11.98
jiangning.2.fa_04858	Strict	100	103.219	rsmA	85.96	3005069	protein homolog model	n/a	n/a	fluoroquinolone antibiotic; diaminopyrimidine antibiotic; phenicol antibiotic	antibiotic efflux	resistance-nodulation-cell division (RND) antibiotic efflux pump	103.28
jiangning.2.fa_08272	Strict	600	22.3274	LMB-1	100	3005018	protein homolog model	n/a	n/a	carbapenem; cephalosporin; penam	antibiotic inactivation	LMB beta-lactamase	26.32
jiangning.2.fa_15069	Strict	750	754.977	adeF	41.38	3000777	protein homolog model	n/a	n/a	fluoroquinolone antibiotic; tetracycline antibiotic	antibiotic efflux	resistance-nodulation-cell division (RND) antibiotic efflux pump	99.06
jiangning.2.fa_18857	Strict	750	1046.96	adeF	53.44	3000777	protein homolog model	n/a	n/a	fluoroquinolone antibiotic; tetracycline antibiotic	antibiotic efflux	resistance-nodulation-cell division (RND) antibiotic efflux pump	99.81
jiangning.2.fa_18960	Strict	100	102.834	rsmA	85.96	3005069	protein homolog model	n/a	n/a	fluoroquinolone antibiotic; diaminopyrimidine antibiotic; phenicol antibiotic	antibiotic efflux	resistance-nodulation-cell division (RND) antibiotic efflux pump	103.28
jiangning.2.fa_19418	Strict	2070	20.4014	smeE	100	3003056	protein homolog model	n/a	n/a	macrolide antibiotic; fluoroquinolone antibiotic; tetracycline antibiotic; phenicol antibiotic	antibiotic efflux	resistance-nodulation-cell division (RND) antibiotic efflux pump	3.94
jiangning.2.fa_20243	Strict	400	23.483	IND-6	100	3002262	protein homolog model	n/a	n/a	carbapenem	antibiotic inactivation	IND beta-lactamase	44.77
jiangning.2.fa_20851	Strict	350	20.0162	Streptococcus suis chloramphenicol acetyltransferase	100	3004455	protein homolog model	n/a	n/a	phenicol antibiotic	antibiotic inactivation	chloramphenicol acetyltransferase (CAT)	18.06
jiangning.2.fa_28263	Strict	1000	23.483	MCR-2.1	100	3004110	protein homolog model	n/a	n/a	peptide antibiotic	antibiotic target alteration	MCR phosphoethanolamine transferase	18.4
jiangning.3.fa_05234	Strict	750	767.303	adeF	42.84	3000777	protein homolog model	n/a	n/a	fluoroquinolone antibiotic; tetracycline antibiotic	antibiotic efflux	resistance-nodulation-cell division (RND) antibiotic efflux pump	99.24
jiangning.3.fa_06030	Strict	350	21.9422	Bacillus clausii chloramphenicol acetyltransferase	100	3004452	protein homolog model	n/a	n/a	phenicol antibiotic	antibiotic inactivation	chloramphenicol acetyltransferase (CAT)	30.26
jiangning.3.fa_08588	Strict	2110	21.1718	MexF	100	3000804	protein homolog model	n/a	n/a	fluoroquinolone antibiotic; diaminopyrimidine antibiotic; phenicol antibiotic	antibiotic efflux	resistance-nodulation-cell division (RND) antibiotic efflux pump	3.39
jiangning.3.fa_11492	Strict	250	21.9422	vanYD	100	3002957	protein homolog model	n/a	n/a	glycopeptide antibiotic	antibiotic target alteration	vanY; glycopeptide resistance gene cluster	55.07
jiangning.3.fa_16813	Strict	500	22.7126	OXA-518	100	3005748	protein homolog model	n/a	n/a	carbapenem; cephalosporin; penam	antibiotic inactivation	OXA beta-lactamase	36.69
jiangning.3.fa_17024	Strict	750	773.467	adeF	42.79	3000777	protein homolog model	n/a	n/a	fluoroquinolone antibiotic; tetracycline antibiotic	antibiotic efflux	resistance-nodulation-cell division (RND) antibiotic efflux pump	98.96
jiangning.3.fa_21076	Strict	410	20.4014	arlR	100	3000838	protein homolog model	n/a	n/a	fluoroquinolone antibiotic; acridine dye; disinfecting agents and intercalating dyes	antibiotic efflux	major facilitator superfamily (MFS) antibiotic efflux pump	19.63
jiangning.3.fa_25377	Strict	300	304.294	OXA-50	60.73	3001796	protein homolog model	n/a	n/a	carbapenem; cephalosporin; penam	antibiotic inactivation	OXA beta-lactamase	99.24
jiangning.3.fa_29058	Strict	710	23.0978	efrB	100	3003949	protein homolog model	n/a	n/a	macrolide antibiotic; fluoroquinolone antibiotic; rifamycin antibiotic	antibiotic efflux	ATP-binding cassette (ABC) antibiotic efflux pump	21.55
jiangning.4.fa_04183	Strict	100	102.834	rsmA	84.21	3005069	protein homolog model	n/a	n/a	fluoroquinolone antibiotic; diaminopyrimidine antibiotic; phenicol antibiotic	antibiotic efflux	resistance-nodulation-cell division (RND) antibiotic efflux pump	103.28
jiangning.4.fa_06792	Strict	550	20.4014	VHW-1	100	3007004	protein homolog model	n/a	n/a	carbapenem; cephalosporin	antibiotic inactivation	VHW beta-lactamase	11.38
jiangning.4.fa_11225	Strict	750	816.609	adeF	43.44	3000777	protein homolog model	n/a	n/a	fluoroquinolone antibiotic; tetracycline antibiotic	antibiotic efflux	resistance-nodulation-cell division (RND) antibiotic efflux pump	98.58
jiangning.4.fa_14117	Strict	250	20.4014	CrcB	100	3005049	protein homolog model	n/a	n/a	aminoglycoside antibiotic	antibiotic efflux	multidrug and toxic compound extrusion (MATE) transporter	35.04
jiangning.4.fa_14915	Strict	1500	22.7126	rphB	100	3003992	protein homolog model	n/a	n/a	rifamycin antibiotic	antibiotic inactivation	rifampin phosphotransferase	7.35
jiangning.4.fa_20542	Strict	575	21.557	ELM-1	100	3006885	protein homolog model	n/a	n/a	carbapenem	antibiotic inactivation	ELM beta-lactamase	21.09
jiangning.4.fa_24408	Strict	400	26.1794	IND-6	100	3002262	protein homolog model	n/a	n/a	carbapenem	antibiotic inactivation	IND beta-lactamase	147.28
jiangning.5.fa_11924	Strict	750	1101.66	adeF	56.41	3000777	protein homolog model	n/a	n/a	fluoroquinolone antibiotic; tetracycline antibiotic	antibiotic efflux	resistance-nodulation-cell division (RND) antibiotic efflux pump	100.09
jiangning.5.fa_12600	Strict	550	23.483	VHH-1	100	3007003	protein homolog model	n/a	n/a	carbapenem; cephalosporin	antibiotic inactivation	VHH beta-lactamase	17.31
jiangning.5.fa_14175	Strict	300	26.5646	poxtA	100	3004470	protein homolog model	n/a	n/a	macrolide antibiotic; lincosamide antibiotic; streptogramin antibiotic; tetracycline antibiotic; oxazolidinone antibiotic; phenicol antibiotic; pleuromutilin antibiotic	antibiotic target protection	ABC-F ATP-binding cassette ribosomal protection protein	64.94
jiangning.5.fa_24166	Strict	750	789.645	adeF	43.44	3000777	protein homolog model	n/a	n/a	fluoroquinolone antibiotic; tetracycline antibiotic	antibiotic efflux	resistance-nodulation-cell division (RND) antibiotic efflux pump	99.62
jiangning.5.fa_25941	Strict	750	830.861	adeF	44.98	3000777	protein homolog model	n/a	n/a	fluoroquinolone antibiotic; tetracycline antibiotic	antibiotic efflux	resistance-nodulation-cell division (RND) antibiotic efflux pump	99.43
jiangning.6.fa_00086	Strict	1000	21.9422	vgaC	100	3002831	protein homolog model	n/a	n/a	macrolide antibiotic; lincosamide antibiotic; streptogramin antibiotic; tetracycline antibiotic; oxazolidinone antibiotic; phenicol antibiotic; pleuromutilin antibiotic	antibiotic target protection	ABC-F ATP-binding cassette ribosomal protection protein	8.62
jiangning.6.fa_09758	Strict	600	20.4014	tet(56)	100	3004603	protein homolog model	n/a	n/a	tetracycline antibiotic	antibiotic inactivation	tetracycline inactivation enzyme	10.54
jiangning.6.fa_19354	Strict	750	769.229	adeF	43.09	3000777	protein homolog model	n/a	n/a	fluoroquinolone antibiotic; tetracycline antibiotic	antibiotic efflux	resistance-nodulation-cell division (RND) antibiotic efflux pump	99.24
jiangning.6.fa_22150	Strict	700	21.9422	Tet(X4)	100	3004720	protein homolog model	n/a	n/a	glycylcycline; tetracycline antibiotic	antibiotic inactivation	tetracycline inactivation enzyme	18.7
jiangning.6.fa_30729	Strict	750	1512.66	adeF	73.63	3000777	protein homolog model	n/a	n/a	fluoroquinolone antibiotic; tetracycline antibiotic	antibiotic efflux	resistance-nodulation-cell division (RND) antibiotic efflux pump	102.46
jiangning.6.fa_30922	Strict	750	812.372	adeF	65.04	3000777	protein homolog model	n/a	n/a	fluoroquinolone antibiotic; tetracycline antibiotic	antibiotic efflux	resistance-nodulation-cell division (RND) antibiotic efflux pump	61
jiangning.6.fa_31256	Strict	400	25.7942	IND-6	100	3002262	protein homolog model	n/a	n/a	carbapenem	antibiotic inactivation	IND beta-lactamase	59.83
jiangning.7.fa_00849	Strict	2000	23.8682	Staphylococcus aureus mupB conferring resistance to mupirocin	100	3000510	protein homolog model	n/a	n/a	mupirocin	antibiotic target alteration	antibiotic-resistant isoleucyl-tRNA synthetase (ileS)	14.71
jiangning.7.fa_05458	Strict	750	863.603	adeF	47.8	3000777	protein homolog model	n/a	n/a	fluoroquinolone antibiotic; tetracycline antibiotic	antibiotic efflux	resistance-nodulation-cell division (RND) antibiotic efflux pump	95.85
jiangning.7.fa_12330	Strict	750	759.985	adeF	43.18	3000777	protein homolog model	n/a	n/a	fluoroquinolone antibiotic; tetracycline antibiotic	antibiotic efflux	resistance-nodulation-cell division (RND) antibiotic efflux pump	99.53
jiangning.7.fa_16355	Strict	550	23.483	RAHN-2	100	3006980	protein homolog model	n/a	n/a	cephalosporin	antibiotic inactivation	RAHN beta-lactamase	48.14
jiangning.7.fa_20454	Strict	750	20.0162	LRA-18	100	3002492	protein homolog model	n/a	n/a	cephalosporin; penam	antibiotic inactivation	class C LRA beta-lactamase	7.77
jiangning.7.fa_20570	Strict	450	21.1718	ANT(4')-IIb	100	3002625	protein homolog model	n/a	n/a	aminoglycoside antibiotic	antibiotic inactivation	ANT(4')	19.12
jiangning.7.fa_29342	Strict	300	343.199	OXA-50	67.21	3001796	protein homolog model	n/a	n/a	carbapenem; cephalosporin; penam	antibiotic inactivation	OXA beta-lactamase	99.24
jiangning.8.fa_11248	Strict	1300	22.3274	optrA	100	3003746	protein homolog model	n/a	n/a	macrolide antibiotic; lincosamide antibiotic; streptogramin antibiotic; tetracycline antibiotic; oxazolidinone antibiotic; phenicol antibiotic; pleuromutilin antibiotic	antibiotic target protection	ABC-F ATP-binding cassette ribosomal protection protein	5.95
jiangning.8.fa_13397	Strict	600	21.1718	clbB	100	3002815	protein homolog model	n/a	n/a	lincosamide antibiotic; streptogramin antibiotic; oxazolidinone antibiotic; phenicol antibiotic; pleuromutilin antibiotic	antibiotic target alteration	Cfr 23S ribosomal RNA methyltransferase	11.37
jiangning.8.fa_21823	Strict	550	21.1718	LRA-9	100	3002488	protein homolog model	n/a	n/a	cephalosporin; penam	antibiotic inactivation	subclass B3 LRA beta-lactamase	21.59
jiangning.8.fa_22468	Strict	1000	22.3274	Clostridium perfringens mprF	100	3003773	protein homolog model	n/a	n/a	peptide antibiotic	antibiotic target alteration	defensin resistant mprF	8.79
jiangning.8.fa_24570	Strict	750	818.92	adeF	44.55	3000777	protein homolog model	n/a	n/a	fluoroquinolone antibiotic; tetracycline antibiotic	antibiotic efflux	resistance-nodulation-cell division (RND) antibiotic efflux pump	99.15
jiangning.8.fa_27196	Strict	400	26.1794	IND-6	100	3002262	protein homolog model	n/a	n/a	carbapenem	antibiotic inactivation	IND beta-lactamase	144.77
jiangning.8.fa_28565	Strict	400	21.1718	pgpB	100	3003920	protein homolog model	n/a	n/a	peptide antibiotic	antibiotic target alteration	lipid A phosphatase	19.07
jiangning.9.fa_05780	Strict	400	26.1794	IND-6	100	3002262	protein homolog model	n/a	n/a	carbapenem	antibiotic inactivation	IND beta-lactamase	146.44
jiangning.9.fa_07828	Strict	400	26.1794	IND-6	100	3002262	protein homolog model	n/a	n/a	carbapenem	antibiotic inactivation	IND beta-lactamase	103.77
jiangning.9.fa_15571	Strict	500	22.7126	OXA-211	100	3001710	protein homolog model	n/a	n/a	carbapenem; cephalosporin; penam	antibiotic inactivation	OXA beta-lactamase	30.66
jiangning.9.fa_25765	Strict	475	21.9422	cphA3	100	3003093	protein homolog model	n/a	n/a	carbapenem	antibiotic inactivation	CphA beta-lactamase	11.42
jifu.1.fa_09248	Strict	750	912.138	adeF	68.81	3000777	protein homolog model	n/a	n/a	fluoroquinolone antibiotic; tetracycline antibiotic	antibiotic efflux	resistance-nodulation-cell division (RND) antibiotic efflux pump	67.23
jifu.1.fa_10221	Strict	750	1802.33	adeF	87.03	3000777	protein homolog model	n/a	n/a	fluoroquinolone antibiotic; tetracycline antibiotic	antibiotic efflux	resistance-nodulation-cell division (RND) antibiotic efflux pump	100.28
jifu.1.fa_13302	Strict	100	104.76	rsmA	92.73	3005069	protein homolog model	n/a	n/a	fluoroquinolone antibiotic; diaminopyrimidine antibiotic; phenicol antibiotic	antibiotic efflux	resistance-nodulation-cell division (RND) antibiotic efflux pump	106.56
jifu.1.fa_14448	Strict	750	879.782	adeF	68.09	3000777	protein homolog model	n/a	n/a	fluoroquinolone antibiotic; tetracycline antibiotic	antibiotic efflux	resistance-nodulation-cell division (RND) antibiotic efflux pump	64.78
jifu.1.fa_16734	Strict	750	772.696	adeF	42.49	3000777	protein homolog model	n/a	n/a	fluoroquinolone antibiotic; tetracycline antibiotic	antibiotic efflux	resistance-nodulation-cell division (RND) antibiotic efflux pump	100.09
jifu.1.fa_23953	Strict	400	22.7126	vatA	100	3002840	protein homolog model	n/a	n/a	streptogramin antibiotic	antibiotic inactivation	streptogramin vat acetyltransferase	31.51
jifu.1.fa_36901	Strict	100	107.071	rsmA	94.64	3005069	protein homolog model	n/a	n/a	fluoroquinolone antibiotic; diaminopyrimidine antibiotic; phenicol antibiotic	antibiotic efflux	resistance-nodulation-cell division (RND) antibiotic efflux pump	104.92
jifu.2.fa_03550	Strict	750	755.747	adeF	41.68	3000777	protein homolog model	n/a	n/a	fluoroquinolone antibiotic; tetracycline antibiotic	antibiotic efflux	resistance-nodulation-cell division (RND) antibiotic efflux pump	98.58
jifu.2.fa_05295	Strict	920	23.0978	OpmD	100	3000809	protein homolog model	n/a	n/a	fluoroquinolone antibiotic; tetracycline antibiotic; acridine dye; disinfecting agents and intercalating dyes	antibiotic efflux	resistance-nodulation-cell division (RND) antibiotic efflux pump	16.43
jifu.2.fa_09523	Strict	500	20.0162	Vibrio cholerae varG	100	3004289	protein homolog model	n/a	n/a	carbapenem	antibiotic inactivation	subclass B1 Vibrio cholerae varG beta-lactamase	8.72
jifu.2.fa_10864	Strict	900	21.9422	otr(B)	100	3002892	protein homolog model	n/a	n/a	tetracycline antibiotic	antibiotic efflux	major facilitator superfamily (MFS) antibiotic efflux pump	12.97
jifu.2.fa_11153	Strict	1320	21.557	lmrD	100	3002882	protein homolog model	n/a	n/a	lincosamide antibiotic	antibiotic efflux	ATP-binding cassette (ABC) antibiotic efflux pump	8.28
jifu.2.fa_12045	Strict	100	101.293	rsmA	89.09	3005069	protein homolog model	n/a	n/a	fluoroquinolone antibiotic; diaminopyrimidine antibiotic; phenicol antibiotic	antibiotic efflux	resistance-nodulation-cell division (RND) antibiotic efflux pump	142.62
jifu.2.fa_18052	Strict	100	105.531	rsmA	96.36	3005069	protein homolog model	n/a	n/a	fluoroquinolone antibiotic; diaminopyrimidine antibiotic; phenicol antibiotic	antibiotic efflux	resistance-nodulation-cell division (RND) antibiotic efflux pump	101.64
jifu.2.fa_23334	Strict	550	22.7126	LRA-19	100	3002513	protein homolog model	n/a	n/a	cephalosporin; penam	antibiotic inactivation	subclass B3 LRA beta-lactamase	33
jifu.2.fa_25627	Strict	700	23.0978	Staphylococcus aureus norA	100	3004667	protein homolog model	n/a	n/a	fluoroquinolone antibiotic	antibiotic efflux	major facilitator superfamily (MFS) antibiotic efflux pump	21.91
jifu.2.fa_35011	Strict	100	102.064	rsmA	89.09	3005069	protein homolog model	n/a	n/a	fluoroquinolone antibiotic; diaminopyrimidine antibiotic; phenicol antibiotic	antibiotic efflux	resistance-nodulation-cell division (RND) antibiotic efflux pump	129.51
xinfeng.9.fa_24181	Strict	550	22.7126	ERP-1	100	3004782	protein homolog model	n/a	n/a	penam	antibiotic inactivation	ERP beta-lactamase	35.84
xingzi.1.fa_00283	Strict	750	20.0162	tet(33)	100	3000478	protein homolog model	n/a	n/a	tetracycline antibiotic	antibiotic efflux	major facilitator superfamily (MFS) antibiotic efflux pump	9.83
xingzi.1.fa_02460	Strict	1100	23.0978	tetB(60)	100	3004036	protein homolog model	n/a	n/a	tetracycline antibiotic	antibiotic efflux	ATP-binding cassette (ABC) antibiotic efflux pump	19.17
xingzi.1.fa_04763	Strict	100	101.679	rsmA	89.09	3005069	protein homolog model	n/a	n/a	fluoroquinolone antibiotic; diaminopyrimidine antibiotic; phenicol antibiotic	antibiotic efflux	resistance-nodulation-cell division (RND) antibiotic efflux pump	137.7
xingzi.1.fa_05314	Strict	600	21.9422	vanA	100	3000010	protein homolog model	n/a	n/a	glycopeptide antibiotic	antibiotic target alteration	glycopeptide resistance gene cluster; van ligase	15.16
xingzi.1.fa_09871	Strict	1000	21.9422	vga(E) Staphylococcus cohnii	100	3004715	protein homolog model	n/a	n/a	macrolide antibiotic; lincosamide antibiotic; streptogramin antibiotic; tetracycline antibiotic; oxazolidinone antibiotic; phenicol antibiotic; pleuromutilin antibiotic	antibiotic target protection	ABC-F ATP-binding cassette ribosomal protection protein	8.78
xingzi.1.fa_10850	Strict	1900	23.0978	AcrF	100	3000502	protein homolog model	n/a	n/a	fluoroquinolone antibiotic; cephalosporin; cephamycin; penam	antibiotic efflux	resistance-nodulation-cell division (RND) antibiotic efflux pump	11.32
xingzi.1.fa_13189	Strict	575	22.3274	PSV-1	100	3006978	protein homolog model	n/a	n/a	carbapenem; cephalosporin	antibiotic inactivation	PSV beta-lactamase	29.49
xingzi.1.fa_30869	Strict	300	360.147	AAC(3)-VIa	71.6	3002540	protein homolog model	n/a	n/a	aminoglycoside antibiotic	antibiotic inactivation	AAC(3)	97.66
xingzi.1.fa_31089	Strict	1020	22.7126	tlrC	100	3002827	protein homolog model	n/a	n/a	macrolide antibiotic; lincosamide antibiotic; streptogramin antibiotic; tetracycline antibiotic; oxazolidinone antibiotic; phenicol antibiotic; pleuromutilin antibiotic	antibiotic target protection	ABC-F ATP-binding cassette ribosomal protection protein	20.44
xingzi.10.fa_16568	Strict	2110	21.1718	MexF	100	3000804	protein homolog model	n/a	n/a	fluoroquinolone antibiotic; diaminopyrimidine antibiotic; phenicol antibiotic	antibiotic efflux	resistance-nodulation-cell division (RND) antibiotic efflux pump	5.65
xingzi.10.fa_18263	Strict	500	316.62	OXA-360	95.06	3001547	protein homolog model	n/a	n/a	carbapenem; cephalosporin; penam	antibiotic inactivation	OXA beta-lactamase	58.7
xingzi.10.fa_21083	Strict	300	21.1718	Erm(37)	100	3000392	protein homolog model	n/a	n/a	macrolide antibiotic; lincosamide antibiotic; streptogramin antibiotic	antibiotic target alteration	Erm 23S ribosomal RNA methyltransferase	23.46
xingzi.11.fa_01292	Strict	480	144.05	adeR	97.1	3000553	protein homolog model	n/a	n/a	glycylcycline; tetracycline antibiotic	antibiotic efflux	resistance-nodulation-cell division (RND) antibiotic efflux pump	27.94
xingzi.11.fa_01883	Strict	750	1368.99	adeF	66.7	3000777	protein homolog model	n/a	n/a	fluoroquinolone antibiotic; tetracycline antibiotic	antibiotic efflux	resistance-nodulation-cell division (RND) antibiotic efflux pump	100
xingzi.11.fa_09503	Strict	500	23.483	OXA-28	100	3001423	protein homolog model	n/a	n/a	carbapenem; cephalosporin; penam	antibiotic inactivation	OXA beta-lactamase	18.05
xingzi.11.fa_23894	Strict	800	311.997	adeG	95.62	3000778	protein homolog model	n/a	n/a	fluoroquinolone antibiotic; tetracycline antibiotic	antibiotic efflux	resistance-nodulation-cell division (RND) antibiotic efflux pump	39.41
xingzi.11.fa_25026	Strict	500	20.7866	tet(59)	100	3004441	protein homolog model	n/a	n/a	tetracycline antibiotic	antibiotic efflux	major facilitator superfamily (MFS) antibiotic efflux pump	10.75
xingzi.2.fa_04238	Strict	350	21.557	Vibrio anguillarum chloramphenicol acetyltransferase	100	3004460	protein homolog model	n/a	n/a	phenicol antibiotic	antibiotic inactivation	chloramphenicol acetyltransferase (CAT)	18.06
xingzi.2.fa_05896	Strict	750	766.918	adeF	42.37	3000777	protein homolog model	n/a	n/a	fluoroquinolone antibiotic; tetracycline antibiotic	antibiotic efflux	resistance-nodulation-cell division (RND) antibiotic efflux pump	99.24
xingzi.2.fa_06377	Strict	750	1261.9	adeF	68.67	3000777	protein homolog model	n/a	n/a	fluoroquinolone antibiotic; tetracycline antibiotic	antibiotic efflux	resistance-nodulation-cell division (RND) antibiotic efflux pump	90.18
xingzi.2.fa_06506	Strict	2000	795.808	adeJ	99	3000781	protein homolog model	n/a	n/a	macrolide antibiotic; fluoroquinolone antibiotic; lincosamide antibiotic; carbapenem; cephalosporin; tetracycline antibiotic; rifamycin antibiotic; diaminopyrimidine antibiotic; phenicol antibiotic; penem	antibiotic efflux	resistance-nodulation-cell division (RND) antibiotic efflux pump	37.71
xingzi.2.fa_06507	Strict	800	818.15	adeI	98.56	3000780	protein homolog model	n/a	n/a	macrolide antibiotic; fluoroquinolone antibiotic; lincosamide antibiotic; carbapenem; cephalosporin; tetracycline antibiotic; rifamycin antibiotic; diaminopyrimidine antibiotic; phenicol antibiotic; penem	antibiotic efflux	resistance-nodulation-cell division (RND) antibiotic efflux pump	99.76
xingzi.2.fa_09531	Strict	750	166.392	tetX	98.77	3000205	protein homolog model	n/a	n/a	glycylcycline; tetracycline antibiotic	antibiotic inactivation	tetracycline inactivation enzyme	20.88
xingzi.2.fa_12732	Strict	600	21.9422	BCL-1	100	3004749	protein homolog model	n/a	n/a	penam	antibiotic inactivation	BCL Beta-lactamase	26.38
xingzi.2.fa_12832	Strict	1000	23.8682	eptB	100	3005047	protein homolog model	n/a	n/a	peptide antibiotic	antibiotic target alteration	pmr phosphoethanolamine transferase	27.53
xingzi.2.fa_14467	Strict	400	26.5646	IND-6	100	3002262	protein homolog model	n/a	n/a	carbapenem	antibiotic inactivation	IND beta-lactamase	147.7
xingzi.2.fa_16477	Strict	600	22.7126	THIN-B	100	3000851	protein homolog model	n/a	n/a	carbapenem; cephalosporin; penam	antibiotic inactivation	THIN-B beta-lactamase	31.33
xingzi.2.fa_18175	Strict	100	102.064	rsmA	89.09	3005069	protein homolog model	n/a	n/a	fluoroquinolone antibiotic; diaminopyrimidine antibiotic; phenicol antibiotic	antibiotic efflux	resistance-nodulation-cell division (RND) antibiotic efflux pump	137.7
xingzi.2.fa_23656	Strict	750	939.488	adeF	51.53	3000777	protein homolog model	n/a	n/a	fluoroquinolone antibiotic; tetracycline antibiotic	antibiotic efflux	resistance-nodulation-cell division (RND) antibiotic efflux pump	100.28
xingzi.2.fa_27077	Strict	2000	20.4014	Staphylococcus aureus mupA conferring resistance to mupirocin	100	3000521	protein homolog model	n/a	n/a	mupirocin	antibiotic target alteration	antibiotic-resistant isoleucyl-tRNA synthetase (ileS)	3.71
xingzi.2.fa_32461	Strict	750	762.681	adeF	41.08	3000777	protein homolog model	n/a	n/a	fluoroquinolone antibiotic; tetracycline antibiotic	antibiotic efflux	resistance-nodulation-cell division (RND) antibiotic efflux pump	98.68
xingzi.2.fa_32973	Strict	1800	21.9422	MexD	100	3000801	protein homolog model	n/a	n/a	macrolide antibiotic; fluoroquinolone antibiotic; aminoglycoside antibiotic; cephalosporin; penam; tetracycline antibiotic; aminocoumarin antibiotic; diaminopyrimidine antibiotic; phenicol antibiotic	antibiotic efflux	resistance-nodulation-cell division (RND) antibiotic efflux pump	7.67
xingzi.3.fa_06545	Strict	600	405.986	ICR-Mo	98.44	3004569	protein homolog model	n/a	n/a	peptide antibiotic	antibiotic target alteration	intrinsic colistin resistant phosphoethanolamine transferase	34.41
xingzi.3.fa_10456	Strict	750	759.214	adeF	42.59	3000777	protein homolog model	n/a	n/a	fluoroquinolone antibiotic; tetracycline antibiotic	antibiotic efflux	resistance-nodulation-cell division (RND) antibiotic efflux pump	99.72
xingzi.3.fa_16433	Strict	550	20.7866	AAK-1	100	3006863	protein homolog model	n/a	n/a	carbapenem	antibiotic inactivation	AAK beta-lactamase	13.29
xingzi.3.fa_26898	Strict	850	475.707	abeM	97.53	3000753	protein homolog model	n/a	n/a	fluoroquinolone antibiotic; acridine dye; triclosan; disinfecting agents and intercalating dyes	antibiotic efflux	multidrug and toxic compound extrusion (MATE) transporter	54.24
xingzi.4.fa_00889	Strict	500	23.0978	OXA-18	100	3001413	protein homolog model	n/a	n/a	carbapenem; cephalosporin; penam	antibiotic inactivation	OXA beta-lactamase	29.82
xingzi.4.fa_01033	Strict	500	21.1718	NDM-18	100	3004861	protein homolog model	n/a	n/a	carbapenem; cephalosporin; cephamycin; penam	antibiotic inactivation	NDM beta-lactamase	21.09
xingzi.4.fa_04921	Strict	200	200.675	Pseudomonas aeruginosa soxR	70.59	3004107	protein homolog model	n/a	n/a	fluoroquinolone antibiotic; cephalosporin; glycylcycline; penam; tetracycline antibiotic; acridine dye; rifamycin antibiotic; phenicol antibiotic; triclosan; disinfecting agents and intercalating dyes	antibiotic target alteration; antibiotic efflux	ATP-binding cassette (ABC) antibiotic efflux pump; major facilitator superfamily (MFS) antibiotic efflux pump; resistance-nodulation-cell division (RND) antibiotic efflux pump	96.15
xingzi.4.fa_06002	Strict	400	22.7126	QnrVC4	100	3002801	protein homolog model	n/a	n/a	fluoroquinolone antibiotic	antibiotic target protection	quinolone resistance protein (qnr)	33.03
xingzi.4.fa_10993	Strict	730	20.7866	farA	100	3003961	protein homolog model	n/a	n/a	antibacterial free fatty acids	antibiotic efflux	major facilitator superfamily (MFS) antibiotic efflux pump	11.46
xingzi.4.fa_12285	Strict	550	20.7866	KPC-82	100	3006207	protein homolog model	n/a	n/a	monobactam; carbapenem; cephalosporin; penam	antibiotic inactivation	KPC beta-lactamase	17.97
xingzi.4.fa_19786	Strict	500	20.4014	OXA-53	100	3001810	protein homolog model	n/a	n/a	carbapenem; cephalosporin; penam	antibiotic inactivation	OXA beta-lactamase	16
xingzi.5.fa_12959	Strict	500	21.1718	APH(3')-Vb	100	3002650	protein homolog model	n/a	n/a	aminoglycoside antibiotic	antibiotic inactivation	APH(3')	23.57
xingzi.5.fa_14371	Strict	600	622.468	Acinetobacter baumannii AbaQ	71.96	3004574	protein homolog model	n/a	n/a	fluoroquinolone antibiotic	antibiotic efflux	major facilitator superfamily (MFS) antibiotic efflux pump	101.38
xingzi.5.fa_22271	Strict	400	20.7866	ErmX	100	3000596	protein homolog model	n/a	n/a	macrolide antibiotic; lincosamide antibiotic; streptogramin antibiotic	antibiotic target alteration	Erm 23S ribosomal RNA methyltransferase	17.25
xingzi.5.fa_22923	Strict	700	340.502	ADC-12	100	3003856	protein homolog model	n/a	n/a	cephalosporin	antibiotic inactivation	ADC beta-lactamase without carbapenemase activity	42.82
xingzi.5.fa_23232	Strict	700	20.7866	CMY-159	100	3006458	protein homolog model	n/a	n/a	cephamycin	antibiotic inactivation	CMY beta-lactamase	14.17
xingzi.5.fa_26367	Strict	300	21.557	vanI	100	3003723	protein homolog model	n/a	n/a	glycopeptide antibiotic	antibiotic target alteration	glycopeptide resistance gene cluster; van ligase	17.82
xingzi.5.fa_31345	Strict	800	23.8682	efmA	100	3003954	protein homolog model	n/a	n/a	macrolide antibiotic; fluoroquinolone antibiotic	antibiotic efflux	major facilitator superfamily (MFS) antibiotic efflux pump	19.16
xingzi.6.fa_07257	Strict	1450	20.4014	BahA	100	3003984	protein homolog model	n/a	n/a	peptide antibiotic	antibiotic inactivation	Bah amidohydrolase	6.12
xingzi.6.fa_10593	Strict	1300	21.9422	vanTG	100	3002972	protein homolog model	n/a	n/a	glycopeptide antibiotic	antibiotic target alteration	glycopeptide resistance gene cluster; vanT	9.97
xingzi.6.fa_13207	Strict	750	147.132	adeF	97.18	3000777	protein homolog model	n/a	n/a	fluoroquinolone antibiotic; tetracycline antibiotic	antibiotic efflux	resistance-nodulation-cell division (RND) antibiotic efflux pump	6.7
xingzi.6.fa_15578	Strict	500	21.1718	bacA	100	3002986	protein homolog model	n/a	n/a	peptide antibiotic	antibiotic target alteration	undecaprenyl pyrophosphate related proteins	22.71
xingzi.6.fa_23856	Perfect	500	563.918	OXA-21	100	3001416	protein homolog model	n/a	n/a	carbapenem; cephalosporin; penam	antibiotic inactivation	OXA beta-lactamase	100
xingzi.7.fa_03706	Strict	350	21.1718	AAC(2')-Ie	100	3002527	protein homolog model	n/a	n/a	aminoglycoside antibiotic	antibiotic inactivation	AAC(2')	32.42
xingzi.7.fa_06658	Strict	750	1125.15	adeF	58.26	3000777	protein homolog model	n/a	n/a	fluoroquinolone antibiotic; tetracycline antibiotic	antibiotic efflux	resistance-nodulation-cell division (RND) antibiotic efflux pump	100.47
xingzi.7.fa_06844	Strict	750	344.354	tet(33)	98.88	3000478	protein homolog model	n/a	n/a	tetracycline antibiotic	antibiotic efflux	major facilitator superfamily (MFS) antibiotic efflux pump	43.73
xingzi.7.fa_11749	Strict	750	785.793	adeF	42.63	3000777	protein homolog model	n/a	n/a	fluoroquinolone antibiotic; tetracycline antibiotic	antibiotic efflux	resistance-nodulation-cell division (RND) antibiotic efflux pump	100.57
xingzi.7.fa_12788	Strict	500	21.1718	OXA-569	100	3005793	protein homolog model	n/a	n/a	carbapenem; cephalosporin; penam	antibiotic inactivation	OXA beta-lactamase	16.49
xingzi.7.fa_19131	Strict	1400	185.267	Acinetobacter baumannii parC conferring resistance to fluoroquinolones	97.7	3003818	protein variant model	V104I, D105E	V103I:3329	fluoroquinolone antibiotic	antibiotic target alteration	fluoroquinolone resistant parC	13.67
xingzi.7.fa_22203	Strict	500	561.992	OXA-500	99.63	3005730	protein homolog model	n/a	n/a	carbapenem; cephalosporin; penam	antibiotic inactivation	OXA beta-lactamase	100
xingzi.7.fa_23180	Strict	750	370.548	adeF	97.31	3000777	protein homolog model	n/a	n/a	fluoroquinolone antibiotic; tetracycline antibiotic	antibiotic efflux	resistance-nodulation-cell division (RND) antibiotic efflux pump	17.56
xingzi.7.fa_26668	Strict	600	21.557	vanHF	100	3002945	protein homolog model	n/a	n/a	glycopeptide antibiotic	antibiotic target alteration	vanH; glycopeptide resistance gene cluster	18.32
xingzi.7.fa_28079	Strict	1650	21.1718	Streptococcus agalactiae mprF	100	3003774	protein homolog model	n/a	n/a	peptide antibiotic	antibiotic target alteration	defensin resistant mprF	6.14
xingzi.7.fa_29346	Strict	2090	19.631	mdsB	100	3000790	protein homolog model	n/a	n/a	monobactam; carbapenem; cephalosporin; cephamycin; penam; phenicol antibiotic; penem	antibiotic efflux	resistance-nodulation-cell division (RND) antibiotic efflux pump	2.94
xingzi.8.fa_03147	Strict	750	1090.87	adeF	55.7	3000777	protein homolog model	n/a	n/a	fluoroquinolone antibiotic; tetracycline antibiotic	antibiotic efflux	resistance-nodulation-cell division (RND) antibiotic efflux pump	98.68
xingzi.8.fa_04984	Strict	1200	21.9422	TaeA	100	3003986	protein homolog model	n/a	n/a	pleuromutilin antibiotic	antibiotic efflux	ATP-binding cassette (ABC) antibiotic efflux pump	9.88
xingzi.8.fa_05194	Strict	2090	23.483	smeB	100	3003052	protein homolog model	n/a	n/a	aminoglycoside antibiotic; cephalosporin; cephamycin; penam	antibiotic efflux	resistance-nodulation-cell division (RND) antibiotic efflux pump	10.2
xingzi.8.fa_07838	Strict	2000	276.559	adeB	99.3	3000775	protein homolog model	n/a	n/a	glycylcycline; tetracycline antibiotic	antibiotic efflux	resistance-nodulation-cell division (RND) antibiotic efflux pump	13.82
xingzi.8.fa_14428	Strict	500	309.686	OXA-133	99.34	3001702	protein homolog model	n/a	n/a	carbapenem; cephalosporin; penam	antibiotic inactivation	OXA beta-lactamase	55.31
xingzi.8.fa_23262	Strict	2090	21.9422	mdsB	100	3000790	protein homolog model	n/a	n/a	monobactam; carbapenem; cephalosporin; cephamycin; penam; phenicol antibiotic; penem	antibiotic efflux	resistance-nodulation-cell division (RND) antibiotic efflux pump	6.26
xingzi.8.fa_23577	Strict	950	958.748	adeK	98.35	3000782	protein homolog model	n/a	n/a	macrolide antibiotic; fluoroquinolone antibiotic; lincosamide antibiotic; carbapenem; cephalosporin; tetracycline antibiotic; rifamycin antibiotic; diaminopyrimidine antibiotic; phenicol antibiotic; penem	antibiotic efflux	resistance-nodulation-cell division (RND) antibiotic efflux pump	100
xingzi.8.fa_23578	Strict	2000	1332.39	adeJ	96.69	3000781	protein homolog model	n/a	n/a	macrolide antibiotic; fluoroquinolone antibiotic; lincosamide antibiotic; carbapenem; cephalosporin; tetracycline antibiotic; rifamycin antibiotic; diaminopyrimidine antibiotic; phenicol antibiotic; penem	antibiotic efflux	resistance-nodulation-cell division (RND) antibiotic efflux pump	62.76
xingzi.9.fa_04147	Strict	2300	22.3274	evgS	100	3000833	protein homolog model	n/a	n/a	macrolide antibiotic; fluoroquinolone antibiotic; penam; tetracycline antibiotic	antibiotic efflux	major facilitator superfamily (MFS) antibiotic efflux pump; resistance-nodulation-cell division (RND) antibiotic efflux pump	5.01
xingzi.9.fa_20826	Strict	700	132.109	ADC-18	100	3003862	protein homolog model	n/a	n/a	cephalosporin	antibiotic inactivation	ADC beta-lactamase without carbapenemase activity	16.97
xingzi.9.fa_26337	Strict	700	21.9422	cmx	100	3002703	protein homolog model	n/a	n/a	phenicol antibiotic	antibiotic efflux	major facilitator superfamily (MFS) antibiotic efflux pump	21.48
xinyu.1.fa_00361	Strict	700	21.9422	OCH-4	100	3002517	protein homolog model	n/a	n/a	monobactam; cephalosporin; cephamycin; penam; penem	antibiotic inactivation	OCH beta-lactamase	15.38
xinyu.1.fa_10620	Strict	500	22.7126	TEM-194	100	3001054	protein homolog model	n/a	n/a	monobactam; cephalosporin; penam; penem	antibiotic inactivation	TEM beta-lactamase	35.31
xinyu.1.fa_11768	Strict	850	20.7866	baeS	100	3000829	protein homolog model	n/a	n/a	aminoglycoside antibiotic; aminocoumarin antibiotic	antibiotic efflux	resistance-nodulation-cell division (RND) antibiotic efflux pump	8.14
xinyu.1.fa_27763	Strict	750	290.426	adeF	95.92	3000777	protein homolog model	n/a	n/a	fluoroquinolone antibiotic; tetracycline antibiotic	antibiotic efflux	resistance-nodulation-cell division (RND) antibiotic efflux pump	13.88
xinyu.10.fa_06479	Strict	750	882.093	adeF	68.02	3000777	protein homolog model	n/a	n/a	fluoroquinolone antibiotic; tetracycline antibiotic	antibiotic efflux	resistance-nodulation-cell division (RND) antibiotic efflux pump	66.19
xinyu.10.fa_08093	Strict	500	355.14	OXA-652	100	3005868	protein homolog model	n/a	n/a	carbapenem; cephalosporin; penam	antibiotic inactivation	OXA beta-lactamase	65.33
xinyu.10.fa_17774	Strict	725	25.409	mdtA	100	3000792	protein homolog model	n/a	n/a	aminocoumarin antibiotic	antibiotic efflux	resistance-nodulation-cell division (RND) antibiotic efflux pump	74.22
xinyu.10.fa_18009	Strict	700	21.557	CMY-157	100	3005198	protein homolog model	n/a	n/a	cephamycin	antibiotic inactivation	CMY beta-lactamase	19.16
xinyu.10.fa_23830	Strict	500	22.7126	BPU-1	100	3004759	protein homolog model	n/a	n/a	penam	antibiotic inactivation	BPU Beta-lactamase	21.76
xinyu.11.fa_05474	Strict	500	20.4014	OXA-893	100	3006085	protein homolog model	n/a	n/a	carbapenem; cephalosporin; penam	antibiotic inactivation	OXA beta-lactamase	11.72
xinyu.11.fa_13570	Strict	900	24.2534	TolC	100	3000237	protein homolog model	n/a	n/a	macrolide antibiotic; fluoroquinolone antibiotic; aminoglycoside antibiotic; carbapenem; cephalosporin; glycylcycline; cephamycin; penam; tetracycline antibiotic; peptide antibiotic; aminocoumarin antibiotic; rifamycin antibiotic; phenicol antibiotic; triclosan; penem	antibiotic efflux	ATP-binding cassette (ABC) antibiotic efflux pump; major facilitator superfamily (MFS) antibiotic efflux pump; resistance-nodulation-cell division (RND) antibiotic efflux pump	23.03
xinyu.11.fa_13677	Strict	900	21.9422	otr(B)	100	3002892	protein homolog model	n/a	n/a	tetracycline antibiotic	antibiotic efflux	major facilitator superfamily (MFS) antibiotic efflux pump	13.5
xinyu.11.fa_19011	Strict	800	24.6386	MuxA	100	3004073	protein homolog model	n/a	n/a	macrolide antibiotic; monobactam; tetracycline antibiotic; aminocoumarin antibiotic	antibiotic efflux	resistance-nodulation-cell division (RND) antibiotic efflux pump	47.18
xinyu.11.fa_26787	Strict	750	784.637	adeF	45.15	3000777	protein homolog model	n/a	n/a	fluoroquinolone antibiotic; tetracycline antibiotic	antibiotic efflux	resistance-nodulation-cell division (RND) antibiotic efflux pump	98.87
xinyu.12.fa_05035	Strict	550	20.0162	LRA-19	100	3002513	protein homolog model	n/a	n/a	cephalosporin; penam	antibiotic inactivation	subclass B3 LRA beta-lactamase	9.67
xinyu.12.fa_07093	Strict	400	21.557	Pseudomonas aeruginosa catB6	100	3002678	protein homolog model	n/a	n/a	phenicol antibiotic	antibiotic inactivation	chloramphenicol acetyltransferase (CAT)	24.76
xinyu.2.fa_16207	Strict	2070	21.557	smeE	100	3003056	protein homolog model	n/a	n/a	macrolide antibiotic; fluoroquinolone antibiotic; tetracycline antibiotic; phenicol antibiotic	antibiotic efflux	resistance-nodulation-cell division (RND) antibiotic efflux pump	4.13
xinyu.2.fa_18829	Strict	750	754.977	adeF	41.9	3000777	protein homolog model	n/a	n/a	fluoroquinolone antibiotic; tetracycline antibiotic	antibiotic efflux	resistance-nodulation-cell division (RND) antibiotic efflux pump	99.24
xinyu.2.fa_19318	Strict	750	814.298	adeF	42.72	3000777	protein homolog model	n/a	n/a	fluoroquinolone antibiotic; tetracycline antibiotic	antibiotic efflux	resistance-nodulation-cell division (RND) antibiotic efflux pump	99.72
xinyu.3.fa_13886	Strict	100	105.145	rsmA	91.07	3005069	protein homolog model	n/a	n/a	fluoroquinolone antibiotic; diaminopyrimidine antibiotic; phenicol antibiotic	antibiotic efflux	resistance-nodulation-cell division (RND) antibiotic efflux pump	109.84
xinyu.4.fa_03154	Strict	350	21.1718	Trimethoprim-resistant dihydrofolate reductase DfrA43	100	3005345	protein homolog model	n/a	n/a	diaminopyrimidine antibiotic	antibiotic target replacement	trimethoprim resistant dihydrofolate reductase dfr	20.51
xinyu.4.fa_03155	Strict	1000	20.0162	ArnT	100	3005053	protein homolog model	n/a	n/a	peptide antibiotic	antibiotic target alteration	pmr phosphoethanolamine transferase	6.17
xinyu.4.fa_05196	Strict	500	22.3274	FAR-1	100	3004784	protein homolog model	n/a	n/a	penam	antibiotic inactivation	FAR beta-lactamase	28.28
xinyu.4.fa_06954	Strict	500	21.1718	aad(6)	100	3002628	protein homolog model	n/a	n/a	aminoglycoside antibiotic	antibiotic inactivation	ANT(6)	20.29
xinyu.4.fa_11582	Strict	500	22.7126	OXA-863	100	3006055	protein homolog model	n/a	n/a	carbapenem; cephalosporin; penam	antibiotic inactivation	OXA beta-lactamase	32.85
xinyu.4.fa_14113	Strict	750	753.821	adeF	42.8	3000777	protein homolog model	n/a	n/a	fluoroquinolone antibiotic; tetracycline antibiotic	antibiotic efflux	resistance-nodulation-cell division (RND) antibiotic efflux pump	98.58
xinyu.4.fa_17139	Strict	400	23.0978	IND-6	100	3002262	protein homolog model	n/a	n/a	carbapenem	antibiotic inactivation	IND beta-lactamase	53.14
xinyu.4.fa_24612	Strict	600	23.0978	vanA	100	3000010	protein homolog model	n/a	n/a	glycopeptide antibiotic	antibiotic target alteration	glycopeptide resistance gene cluster; van ligase	32.36
xinyu.4.fa_28383	Strict	900	22.3274	lmrB	100	3002813	protein homolog model	n/a	n/a	lincosamide antibiotic	antibiotic efflux	ATP-binding cassette (ABC) antibiotic efflux pump	19.5
xinyu.5.fa_01030	Strict	750	810.831	adeF	44.23	3000777	protein homolog model	n/a	n/a	fluoroquinolone antibiotic; tetracycline antibiotic	antibiotic efflux	resistance-nodulation-cell division (RND) antibiotic efflux pump	99.34
jiujiang.7.fa_20936	Strict	850	20.4014	baeS	100	3000829	protein homolog model	n/a	n/a	aminoglycoside antibiotic; aminocoumarin antibiotic	antibiotic efflux	resistance-nodulation-cell division (RND) antibiotic efflux pump	10.28
jiujiang.7.fa_22056	Strict	750	778.859	adeF	42.74	3000777	protein homolog model	n/a	n/a	fluoroquinolone antibiotic; tetracycline antibiotic	antibiotic efflux	resistance-nodulation-cell division (RND) antibiotic efflux pump	98.87
jiujiang.7.fa_31503	Strict	400	26.1794	IND-5	100	3002261	protein homolog model	n/a	n/a	carbapenem	antibiotic inactivation	IND beta-lactamase	60.67
jiujiang.8.fa_00840	Strict	750	1468.37	adeF	71.32	3000777	protein homolog model	n/a	n/a	fluoroquinolone antibiotic; tetracycline antibiotic	antibiotic efflux	resistance-nodulation-cell division (RND) antibiotic efflux pump	102.08
jiujiang.8.fa_04188	Strict	750	1269.22	adeF	61.76	3000777	protein homolog model	n/a	n/a	fluoroquinolone antibiotic; tetracycline antibiotic	antibiotic efflux	resistance-nodulation-cell division (RND) antibiotic efflux pump	100.19
jiujiang.8.fa_05665	Strict	1000	21.1718	tet(43)	100	3000573	protein homolog model	n/a	n/a	tetracycline antibiotic	antibiotic efflux	major facilitator superfamily (MFS) antibiotic efflux pump	10.4
jiujiang.8.fa_07065	Strict	700	23.8682	ADC-162	100	3006334	protein homolog model	n/a	n/a	cephalosporin	antibiotic inactivation	ADC beta-lactamases pending classification for carbapenemase activity	21.41
jiujiang.8.fa_25066	Strict	400	21.1718	ErmV	100	3002824	protein homolog model	n/a	n/a	macrolide antibiotic; lincosamide antibiotic; streptogramin antibiotic	antibiotic target alteration	Erm 23S ribosomal RNA methyltransferase	22.01
jiujiang.9.fa_06381	Strict	1100	25.7942	oleB	100	3003036	protein homolog model	n/a	n/a	macrolide antibiotic; lincosamide antibiotic; streptogramin antibiotic; tetracycline antibiotic; oxazolidinone antibiotic; phenicol antibiotic; pleuromutilin antibiotic	antibiotic target protection	ABC-F ATP-binding cassette ribosomal protection protein	34.8
jiujiang.9.fa_07546	Strict	750	23.8682	patA	100	3000024	protein homolog model	n/a	n/a	fluoroquinolone antibiotic	antibiotic efflux	ATP-binding cassette (ABC) antibiotic efflux pump	31.56
jiujiang.9.fa_09957	Strict	550	23.8682	TER-1	100	3007001	protein homolog model	n/a	n/a	carbapenem; cephalosporin	antibiotic inactivation	TER beta-lactamase	27.82
jiujiang.9.fa_10295	Strict	550	20.7866	OXA-931	100	3005330	protein homolog model	n/a	n/a	carbapenem; cephalosporin; penam	antibiotic inactivation	OXA beta-lactamase	17.75
jiujiang.9.fa_12823	Strict	500	22.3274	OXA-198	100	3001805	protein homolog model	n/a	n/a	carbapenem; cephalosporin; penam	antibiotic inactivation	OXA beta-lactamase	26.72
jiujiang.9.fa_13799	Strict	750	795.808	adeF	43.82	3000777	protein homolog model	n/a	n/a	fluoroquinolone antibiotic; tetracycline antibiotic	antibiotic efflux	resistance-nodulation-cell division (RND) antibiotic efflux pump	101.13
jiujiang.9.fa_15917	Strict	550	22.7126	NmcR	100	3003665	protein homolog model	n/a	n/a	carbapenem; cephalosporin; cephamycin; penam	antibiotic inactivation	NmcA beta-lactamase	33.9
jiujiang.9.fa_17245	Strict	2200	23.0978	Bifidobacterium bifidum ileS conferring resistance to mupirocin	100	3003730	protein homolog model	n/a	n/a	mupirocin	antibiotic target alteration	antibiotic-resistant isoleucyl-tRNA synthetase (ileS)	8.67
jiujiang.9.fa_29492	Strict	1900	20.7866	MexK	100	3003693	protein homolog model	n/a	n/a	macrolide antibiotic; tetracycline antibiotic; triclosan	antibiotic efflux	resistance-nodulation-cell division (RND) antibiotic efflux pump	4.2
longchi.1.fa_00652	Strict	250	21.9422	vanYD	100	3002957	protein homolog model	n/a	n/a	glycopeptide antibiotic	antibiotic target alteration	vanY; glycopeptide resistance gene cluster	55.07
longchi.1.fa_02658	Strict	750	1070.84	adeF	56.14	3000777	protein homolog model	n/a	n/a	fluoroquinolone antibiotic; tetracycline antibiotic	antibiotic efflux	resistance-nodulation-cell division (RND) antibiotic efflux pump	99.53
longchi.1.fa_05234	Strict	400	20.0162	IND-4	100	3002260	protein homolog model	n/a	n/a	carbapenem	antibiotic inactivation	IND beta-lactamase	17.36
longchi.1.fa_10435	Strict	750	810.831	adeF	44.17	3000777	protein homolog model	n/a	n/a	fluoroquinolone antibiotic; tetracycline antibiotic	antibiotic efflux	resistance-nodulation-cell division (RND) antibiotic efflux pump	98.21
longchi.1.fa_10485	Strict	750	811.601	adeF	44.43	3000777	protein homolog model	n/a	n/a	fluoroquinolone antibiotic; tetracycline antibiotic	antibiotic efflux	resistance-nodulation-cell division (RND) antibiotic efflux pump	98.3
longchi.1.fa_14577	Strict	750	799.275	adeF	44.27	3000777	protein homolog model	n/a	n/a	fluoroquinolone antibiotic; tetracycline antibiotic	antibiotic efflux	resistance-nodulation-cell division (RND) antibiotic efflux pump	98.77
longchi.1.fa_16143	Strict	1000	21.1718	MCR-5.2	100	3004698	protein homolog model	n/a	n/a	peptide antibiotic	antibiotic target alteration	MCR phosphoethanolamine transferase	8.61
longchi.1.fa_17901	Strict	750	1070.84	adeF	54.85	3000777	protein homolog model	n/a	n/a	fluoroquinolone antibiotic; tetracycline antibiotic	antibiotic efflux	resistance-nodulation-cell division (RND) antibiotic efflux pump	100.09
longchi.1.fa_18513	Strict	1050	22.7126	facT	100	3001313	protein homolog model	n/a	n/a	elfamycin antibiotic	antibiotic efflux	major facilitator superfamily (MFS) antibiotic efflux pump	14.85
longchi.1.fa_21800	Strict	100	100.908	rsmA	84.21	3005069	protein homolog model	n/a	n/a	fluoroquinolone antibiotic; diaminopyrimidine antibiotic; phenicol antibiotic	antibiotic efflux	resistance-nodulation-cell division (RND) antibiotic efflux pump	101.64
longchi.1.fa_31512	Strict	1200	21.9422	tetS	100	3000192	protein homolog model	n/a	n/a	tetracycline antibiotic	antibiotic target protection	tetracycline-resistant ribosomal protection protein	10.92
longchi.1.fa_33530	Strict	400	26.5646	IND-6	100	3002262	protein homolog model	n/a	n/a	carbapenem	antibiotic inactivation	IND beta-lactamase	375.73
longchi.1.fa_36386	Strict	750	823.928	adeF	45.15	3000777	protein homolog model	n/a	n/a	fluoroquinolone antibiotic; tetracycline antibiotic	antibiotic efflux	resistance-nodulation-cell division (RND) antibiotic efflux pump	99.06
longchi.1.fa_37053	Strict	750	761.525	adeF	41.58	3000777	protein homolog model	n/a	n/a	fluoroquinolone antibiotic; tetracycline antibiotic	antibiotic efflux	resistance-nodulation-cell division (RND) antibiotic efflux pump	101.04
longchi.1.fa_37396	Strict	750	804.668	adeF	43.03	3000777	protein homolog model	n/a	n/a	fluoroquinolone antibiotic; tetracycline antibiotic	antibiotic efflux	resistance-nodulation-cell division (RND) antibiotic efflux pump	98.87
longchi.2.fa_07889	Strict	100	102.064	rsmA	89.09	3005069	protein homolog model	n/a	n/a	fluoroquinolone antibiotic; diaminopyrimidine antibiotic; phenicol antibiotic	antibiotic efflux	resistance-nodulation-cell division (RND) antibiotic efflux pump	108.2
longchi.2.fa_10265	Strict	740	24.2534	tet(30)	100	3000561	protein homolog model	n/a	n/a	tetracycline antibiotic	antibiotic efflux	major facilitator superfamily (MFS) antibiotic efflux pump	57.61
longchi.2.fa_19746	Strict	400	21.1718	catA8	100	3004658	protein homolog model	n/a	n/a	phenicol antibiotic	antibiotic inactivation	chloramphenicol acetyltransferase (CAT)	16.74
longchi.2.fa_25036	Strict	760	21.1718	macA	100	3000533	protein homolog model	n/a	n/a	macrolide antibiotic	antibiotic efflux	ATP-binding cassette (ABC) antibiotic efflux pump	15.05
longchi.2.fa_28515	Strict	700	26.9498	vanWI	100	3003724	protein homolog model	n/a	n/a	glycopeptide antibiotic	antibiotic target alteration	vanW; glycopeptide resistance gene cluster	63.27
longchi.2.fa_37658	Strict	100	101.293	rsmA	84.21	3005069	protein homolog model	n/a	n/a	fluoroquinolone antibiotic; diaminopyrimidine antibiotic; phenicol antibiotic	antibiotic efflux	resistance-nodulation-cell division (RND) antibiotic efflux pump	103.28
longchi.3.fa_05406	Strict	750	1007.67	adeF	53.41	3000777	protein homolog model	n/a	n/a	fluoroquinolone antibiotic; tetracycline antibiotic	antibiotic efflux	resistance-nodulation-cell division (RND) antibiotic efflux pump	100.19
longchi.3.fa_06103	Strict	100	101.679	rsmA	81.67	3005069	protein homolog model	n/a	n/a	fluoroquinolone antibiotic; diaminopyrimidine antibiotic; phenicol antibiotic	antibiotic efflux	resistance-nodulation-cell division (RND) antibiotic efflux pump	108.2
longchi.3.fa_06654	Strict	350	21.557	AAC(6')-Ib	100	3002546	protein homolog model	n/a	n/a	aminoglycoside antibiotic	antibiotic inactivation	AAC(6')	29.35
longchi.3.fa_12911	Strict	100	102.449	rsmA	85.96	3005069	protein homolog model	n/a	n/a	fluoroquinolone antibiotic; diaminopyrimidine antibiotic; phenicol antibiotic	antibiotic efflux	resistance-nodulation-cell division (RND) antibiotic efflux pump	108.2
longchi.3.fa_22723	Strict	556	21.9422	erm(32)	100	3004592	protein homolog model	n/a	n/a	macrolide antibiotic; lincosamide antibiotic; streptogramin antibiotic	antibiotic target alteration	Erm 23S ribosomal RNA methyltransferase	26.43
longchi.3.fa_23919	Strict	480	23.0978	adeR	100	3000553	protein homolog model	n/a	n/a	glycylcycline; tetracycline antibiotic	antibiotic efflux	resistance-nodulation-cell division (RND) antibiotic efflux pump	54.66
longchi.3.fa_26123	Strict	750	806.979	adeF	42.54	3000777	protein homolog model	n/a	n/a	fluoroquinolone antibiotic; tetracycline antibiotic	antibiotic efflux	resistance-nodulation-cell division (RND) antibiotic efflux pump	98.58
longchi.3.fa_26275	Strict	500	23.0978	PER-3	100	3002365	protein homolog model	n/a	n/a	monobactam; carbapenem; cephalosporin; penam; penem	antibiotic inactivation	PER beta-lactamase	41.56
longchi.3.fa_29965	Strict	750	809.29	adeF	42.97	3000777	protein homolog model	n/a	n/a	fluoroquinolone antibiotic; tetracycline antibiotic	antibiotic efflux	resistance-nodulation-cell division (RND) antibiotic efflux pump	98.58
longchi.3.fa_37948	Strict	500	22.3274	OXA-42	100	3001769	protein homolog model	n/a	n/a	carbapenem; cephalosporin; penam	antibiotic inactivation	OXA beta-lactamase	26.02
longchi.4.fa_01941	Strict	750	802.742	adeF	43.49	3000777	protein homolog model	n/a	n/a	fluoroquinolone antibiotic; tetracycline antibiotic	antibiotic efflux	resistance-nodulation-cell division (RND) antibiotic efflux pump	100.09
longchi.4.fa_11591	Strict	400	21.557	QnrVC3	100	3002800	protein homolog model	n/a	n/a	fluoroquinolone antibiotic	antibiotic target protection	quinolone resistance protein (qnr)	29.36
longchi.4.fa_12407	Strict	700	21.9422	mgtA	100	3000462	protein homolog model	n/a	n/a	macrolide antibiotic	antibiotic inactivation	mgt macrolide glycotransferase	13.4
longchi.4.fa_19367	Strict	750	1074.69	adeF	56.14	3000777	protein homolog model	n/a	n/a	fluoroquinolone antibiotic; tetracycline antibiotic	antibiotic efflux	resistance-nodulation-cell division (RND) antibiotic efflux pump	99.53
longchi.4.fa_32649	Strict	750	791.186	adeF	42.39	3000777	protein homolog model	n/a	n/a	fluoroquinolone antibiotic; tetracycline antibiotic	antibiotic efflux	resistance-nodulation-cell division (RND) antibiotic efflux pump	99.24
pingxiang.1.fa_03822	Strict	500	21.557	CARB-52	100	3005586	protein homolog model	n/a	n/a	penam	antibiotic inactivation	CARB beta-lactamase	25
pingxiang.1.fa_09429	Strict	750	855.899	adeF	45.98	3000777	protein homolog model	n/a	n/a	fluoroquinolone antibiotic; tetracycline antibiotic	antibiotic efflux	resistance-nodulation-cell division (RND) antibiotic efflux pump	99.62
pingxiang.1.fa_13162	Strict	2000	21.557	Bifidobacterium adolescentis rpoB mutants conferring resistance to rifampicin	100	3004480	protein homolog model	n/a	n/a	rifamycin antibiotic	antibiotic target alteration; antibiotic target replacement	rifamycin-resistant beta-subunit of RNA polymerase (rpoB)	4.22
pingxiang.1.fa_14361	Strict	250	20.4014	FosB6	100	3004673	protein homolog model	n/a	n/a	fosfomycin	antibiotic inactivation	fosfomycin thiol transferase	30.22
pingxiang.1.fa_18038	Strict	750	850.892	adeF	45.06	3000777	protein homolog model	n/a	n/a	fluoroquinolone antibiotic; tetracycline antibiotic	antibiotic efflux	resistance-nodulation-cell division (RND) antibiotic efflux pump	99.91
pingxiang.1.fa_19697	Strict	1150	21.9422	tetB(46)	100	3004033	protein homolog model	n/a	n/a	tetracycline antibiotic	antibiotic efflux	ATP-binding cassette (ABC) antibiotic efflux pump	7.44
pingxiang.1.fa_21731	Strict	400	21.1718	pgpB	100	3003920	protein homolog model	n/a	n/a	peptide antibiotic	antibiotic target alteration	lipid A phosphatase	26.27
pingxiang.1.fa_25004	Strict	600	20.4014	PME-1	100	3006973	protein homolog model	n/a	n/a	carbapenem	antibiotic inactivation	PME beta-lactamase	13.59
pingxiang.1.fa_27960	Strict	500	21.1718	SCO-1	100	3004856	protein homolog model	n/a	n/a	cephalosporin; penam; penem	antibiotic inactivation	SCO beta-lactamase	20.83
pingxiang.2.fa_00985	Strict	500	21.1718	tet(59)	100	3004441	protein homolog model	n/a	n/a	tetracycline antibiotic	antibiotic efflux	major facilitator superfamily (MFS) antibiotic efflux pump	12.25
pingxiang.2.fa_05978	Strict	500	22.7126	APH(3'')-Ia	100	3002638	protein homolog model	n/a	n/a	aminoglycoside antibiotic	antibiotic inactivation	APH(3'')	32.35
pingxiang.2.fa_12785	Strict	100	107.071	rsmA	94.64	3005069	protein homolog model	n/a	n/a	fluoroquinolone antibiotic; diaminopyrimidine antibiotic; phenicol antibiotic	antibiotic efflux	resistance-nodulation-cell division (RND) antibiotic efflux pump	103.28
pingxiang.2.fa_19690	Strict	1950	22.7126	MexB	100	3000378	protein homolog model	n/a	n/a	macrolide antibiotic; fluoroquinolone antibiotic; monobactam; carbapenem; cephalosporin; cephamycin; penam; tetracycline antibiotic; peptide antibiotic; aminocoumarin antibiotic; diaminopyrimidine antibiotic; sulfonamide antibiotic; phenicol antibiotic; penem	antibiotic efflux	resistance-nodulation-cell division (RND) antibiotic efflux pump	4.4
pingxiang.2.fa_21172	Strict	100	104.76	rsmA	92.73	3005069	protein homolog model	n/a	n/a	fluoroquinolone antibiotic; diaminopyrimidine antibiotic; phenicol antibiotic	antibiotic efflux	resistance-nodulation-cell division (RND) antibiotic efflux pump	106.56
pingxiang.2.fa_27882	Strict	500	540.421	OXA-504	99.62	3005734	protein homolog model	n/a	n/a	carbapenem; cephalosporin; penam	antibiotic inactivation	OXA beta-lactamase	100
pingxiang.2.fa_27898	Strict	550	20.7866	BEL-4	100	3006154	protein homolog model	n/a	n/a	monobactam; cephalosporin; penam	antibiotic inactivation	BEL beta-lactamase	18.73
pingxiang.2.fa_29948	Strict	500	23.0978	mphK	100	3004541	protein homolog model	n/a	n/a	macrolide antibiotic	antibiotic inactivation	macrolide phosphotransferase (MPH)	30.72
pingxiang.2.fa_31610	Strict	750	763.837	adeF	41.76	3000777	protein homolog model	n/a	n/a	fluoroquinolone antibiotic; tetracycline antibiotic	antibiotic efflux	resistance-nodulation-cell division (RND) antibiotic efflux pump	98.68
pingxiang.3.fa_01543	Strict	500	22.7126	TEM-194	100	3001054	protein homolog model	n/a	n/a	monobactam; cephalosporin; penam; penem	antibiotic inactivation	TEM beta-lactamase	30.42
pingxiang.3.fa_07042	Strict	900	21.9422	adeH	100	3000779	protein homolog model	n/a	n/a	fluoroquinolone antibiotic; tetracycline antibiotic	antibiotic efflux	resistance-nodulation-cell division (RND) antibiotic efflux pump	15.11
pingxiang.3.fa_09862	Strict	500	23.8682	Escherichia coli ampH beta-lactamase	100	3004612	protein homolog model	n/a	n/a	cephalosporin; penam	antibiotic inactivation	ampC-type beta-lactamase	41.56
pingxiang.3.fa_11127	Strict	550	21.9422	OXA-308	100	3001763	protein homolog model	n/a	n/a	carbapenem; cephalosporin; penam	antibiotic inactivation	OXA beta-lactamase	19.35
pingxiang.3.fa_14004	Strict	960	20.0162	lsaC	100	3003112	protein homolog model	n/a	n/a	macrolide antibiotic; lincosamide antibiotic; streptogramin antibiotic; tetracycline antibiotic; oxazolidinone antibiotic; phenicol antibiotic; pleuromutilin antibiotic	antibiotic target protection	ABC-F ATP-binding cassette ribosomal protection protein	6.5
pingxiang.3.fa_14355	Strict	500	54.299	sul1	96.3	3000410	protein homolog model	n/a	n/a	sulfonamide antibiotic	antibiotic target replacement	sulfonamide resistant sul	62.37
pingxiang.3.fa_19350	Strict	500	54.6842	sul1	96.3	3000410	protein homolog model	n/a	n/a	sulfonamide antibiotic	antibiotic target replacement	sulfonamide resistant sul	62.37
pingxiang.3.fa_20733	Strict	500	577.785	CARB-7	98.61	3002246	protein homolog model	n/a	n/a	penam	antibiotic inactivation	CARB beta-lactamase	100
pingxiang.3.fa_20970	Strict	750	802.357	adeF	43.79	3000777	protein homolog model	n/a	n/a	fluoroquinolone antibiotic; tetracycline antibiotic	antibiotic efflux	resistance-nodulation-cell division (RND) antibiotic efflux pump	99.06
pingxiang.3.fa_21324	Strict	1900	23.483	MexI	100	3000808	protein homolog model	n/a	n/a	fluoroquinolone antibiotic; tetracycline antibiotic; acridine dye; disinfecting agents and intercalating dyes	antibiotic efflux	resistance-nodulation-cell division (RND) antibiotic efflux pump	11.18
pingxiang.3.fa_23320	Strict	390	21.9422	MexZ	100	3003709	protein overexpression model	n/a	n/a	macrolide antibiotic; fluoroquinolone antibiotic; aminoglycoside antibiotic; carbapenem; cephalosporin; cephamycin; penam; tetracycline antibiotic; acridine dye; phenicol antibiotic; disinfecting agents and intercalating dyes	antibiotic efflux	resistance-nodulation-cell division (RND) antibiotic efflux pump	37.14
pingxiang.3.fa_23612	Strict	100	102.064	rsmA	83.87	3005069	protein homolog model	n/a	n/a	fluoroquinolone antibiotic; diaminopyrimidine antibiotic; phenicol antibiotic	antibiotic efflux	resistance-nodulation-cell division (RND) antibiotic efflux pump	101.64
pingxiang.3.fa_30257	Strict	600	21.1718	vanA	100	3000010	protein homolog model	n/a	n/a	glycopeptide antibiotic	antibiotic target alteration	glycopeptide resistance gene cluster; van ligase	17.2
pingxiang.3.fa_30264	Strict	600	23.0978	vanA	100	3000010	protein homolog model	n/a	n/a	glycopeptide antibiotic	antibiotic target alteration	glycopeptide resistance gene cluster; van ligase	19.24
pingxiang.4.fa_08851	Strict	575	22.7126	EAM-1	100	3006873	protein homolog model	n/a	n/a	carbapenem	antibiotic inactivation	EAM beta-lactamase	28.3
pingxiang.4.fa_09635	Strict	100	116.316	rsmA	95.08	3005069	protein homolog model	n/a	n/a	fluoroquinolone antibiotic; diaminopyrimidine antibiotic; phenicol antibiotic	antibiotic efflux	resistance-nodulation-cell division (RND) antibiotic efflux pump	100
pingxiang.4.fa_27452	Strict	450	21.557	baeR	100	3000828	protein homolog model	n/a	n/a	aminoglycoside antibiotic; aminocoumarin antibiotic	antibiotic efflux	resistance-nodulation-cell division (RND) antibiotic efflux pump	30.42
pingxiang.5.fa_00643	Strict	300	21.1718	AAC(3)-VIIIa	100	3002542	protein homolog model	n/a	n/a	aminoglycoside antibiotic	antibiotic inactivation	AAC(3)	12.59
pingxiang.5.fa_01300	Strict	2000	23.483	Staphylococcus aureus mupB conferring resistance to mupirocin	100	3000510	protein homolog model	n/a	n/a	mupirocin	antibiotic target alteration	antibiotic-resistant isoleucyl-tRNA synthetase (ileS)	8.33
pingxiang.5.fa_02767	Strict	680	24.2534	LpeA	100	3004099	protein homolog model	n/a	n/a	macrolide antibiotic	antibiotic efflux	resistance-nodulation-cell division (RND) antibiotic efflux pump	30.14
pingxiang.5.fa_15541	Strict	500	22.7126	ErmH	100	3002823	protein homolog model	n/a	n/a	macrolide antibiotic; lincosamide antibiotic; streptogramin antibiotic	antibiotic target alteration	Erm 23S ribosomal RNA methyltransferase	36.12
pingxiang.5.fa_17283	Strict	275	20.0162	AAC(6')-Im	100	3004629	protein homolog model	n/a	n/a	aminoglycoside antibiotic	antibiotic inactivation	AAC(6')	22.47
pingxiang.5.fa_19173	Strict	100	104.76	rsmA	84.13	3005069	protein homolog model	n/a	n/a	fluoroquinolone antibiotic; diaminopyrimidine antibiotic; phenicol antibiotic	antibiotic efflux	resistance-nodulation-cell division (RND) antibiotic efflux pump	111.48
pingxiang.5.fa_28901	Strict	500	21.557	apmA	100	3003918	protein homolog model	n/a	n/a	aminoglycoside antibiotic	antibiotic inactivation	amp acetyltransferase	24.45
pingxiang.6.fa_04369	Strict	550	23.8682	KPC-75	100	3006200	protein homolog model	n/a	n/a	monobactam; carbapenem; cephalosporin; penam	antibiotic inactivation	KPC beta-lactamase	45.73
pingxiang.6.fa_06530	Strict	500	194.897	tet(C)	95.24	3000167	protein homolog model	n/a	n/a	tetracycline antibiotic	antibiotic efflux	major facilitator superfamily (MFS) antibiotic efflux pump	28.03
pingxiang.6.fa_10308	Strict	750	791.956	adeF	44.08	3000777	protein homolog model	n/a	n/a	fluoroquinolone antibiotic; tetracycline antibiotic	antibiotic efflux	resistance-nodulation-cell division (RND) antibiotic efflux pump	100.09
pingxiang.6.fa_11312	Strict	100	104.76	rsmA	92.73	3005069	protein homolog model	n/a	n/a	fluoroquinolone antibiotic; diaminopyrimidine antibiotic; phenicol antibiotic	antibiotic efflux	resistance-nodulation-cell division (RND) antibiotic efflux pump	106.56
pingxiang.6.fa_13751	Strict	2110	20.0162	MexF	100	3000804	protein homolog model	n/a	n/a	fluoroquinolone antibiotic; diaminopyrimidine antibiotic; phenicol antibiotic	antibiotic efflux	resistance-nodulation-cell division (RND) antibiotic efflux pump	3.39
pingxiang.6.fa_16725	Strict	1000	21.1718	MCR-5.2	100	3004698	protein homolog model	n/a	n/a	peptide antibiotic	antibiotic target alteration	MCR phosphoethanolamine transferase	11.36
pingxiang.6.fa_20337	Strict	2030	23.483	ceoB	100	3003010	protein homolog model	n/a	n/a	fluoroquinolone antibiotic; aminoglycoside antibiotic	antibiotic efflux	resistance-nodulation-cell division (RND) antibiotic efflux pump	6.43
pingxiang.6.fa_23160	Strict	450	522.316	aadA3	98.48	3002603	protein homolog model	n/a	n/a	aminoglycoside antibiotic	antibiotic inactivation	ANT(3'')	100
pingxiang.7.fa_06632	Strict	475	22.3274	FIA-1	100	3006887	protein homolog model	n/a	n/a	carbapenem	antibiotic inactivation	FIA beta-lactamase	31.73
pingxiang.7.fa_06934	Strict	750	761.525	adeF	42.37	3000777	protein homolog model	n/a	n/a	fluoroquinolone antibiotic; tetracycline antibiotic	antibiotic efflux	resistance-nodulation-cell division (RND) antibiotic efflux pump	100.47
pingxiang.7.fa_08724	Strict	750	752.666	adeF	41.81	3000777	protein homolog model	n/a	n/a	fluoroquinolone antibiotic; tetracycline antibiotic	antibiotic efflux	resistance-nodulation-cell division (RND) antibiotic efflux pump	98.02
pingxiang.7.fa_08769	Strict	600	21.557	cfrA	100	3003441	protein homolog model	n/a	n/a	lincosamide antibiotic; streptogramin antibiotic; oxazolidinone antibiotic; phenicol antibiotic; pleuromutilin antibiotic	antibiotic target alteration	Cfr 23S ribosomal RNA methyltransferase	14.61
pingxiang.7.fa_11636	Strict	500	20.7866	OXA-22	100	3001417	protein homolog model	n/a	n/a	carbapenem; cephalosporin; penam	antibiotic inactivation	OXA beta-lactamase	18.61
pingxiang.7.fa_16263	Strict	1000	21.9422	eptB	100	3005047	protein homolog model	n/a	n/a	peptide antibiotic	antibiotic target alteration	pmr phosphoethanolamine transferase	10.28
pingxiang.7.fa_17853	Strict	700	739.184	MOX-12	95.04	3006477	protein homolog model	n/a	n/a	cephalosporin; cephamycin; penam	antibiotic inactivation	MOX beta-lactamase	99.74
pingxiang.7.fa_24950	Strict	400	20.7866	vanRL	100	3002927	protein homolog model	n/a	n/a	glycopeptide antibiotic	antibiotic target alteration	glycopeptide resistance gene cluster; vanR	17.32
pingxiang.8.fa_00693	Strict	500	24.2534	aadK	100	3002627	protein homolog model	n/a	n/a	aminoglycoside antibiotic	antibiotic inactivation	ANT(6)	55.28
pingxiang.8.fa_04318	Strict	100	103.605	rsmA	92.73	3005069	protein homolog model	n/a	n/a	fluoroquinolone antibiotic; diaminopyrimidine antibiotic; phenicol antibiotic	antibiotic efflux	resistance-nodulation-cell division (RND) antibiotic efflux pump	129.51
putou.1.fa_05402	Strict	500	24.2534	chrB	100	3001302	protein homolog model	n/a	n/a	macrolide antibiotic; lincosamide antibiotic	antibiotic target alteration	non-erm 23S ribosomal RNA methyltransferase (G748)	55.36
putou.1.fa_10400	Strict	500	21.1718	Rhodobacter sphaeroides ampC beta-lactamase	100	3004291	protein homolog model	n/a	n/a	cephalosporin; penam	antibiotic inactivation	ampC-type beta-lactamase	15.53
putou.1.fa_15733	Strict	750	780.785	adeF	43.64	3000777	protein homolog model	n/a	n/a	fluoroquinolone antibiotic; tetracycline antibiotic	antibiotic efflux	resistance-nodulation-cell division (RND) antibiotic efflux pump	99.91
putou.1.fa_23880	Strict	750	1060.06	adeF	53.98	3000777	protein homolog model	n/a	n/a	fluoroquinolone antibiotic; tetracycline antibiotic	antibiotic efflux	resistance-nodulation-cell division (RND) antibiotic efflux pump	99.24
putou.1.fa_38771	Strict	750	835.484	adeF	45.1	3000777	protein homolog model	n/a	n/a	fluoroquinolone antibiotic; tetracycline antibiotic	antibiotic efflux	resistance-nodulation-cell division (RND) antibiotic efflux pump	99.34
putou.2.fa_00333	Strict	100	107.071	rsmA	94.64	3005069	protein homolog model	n/a	n/a	fluoroquinolone antibiotic; diaminopyrimidine antibiotic; phenicol antibiotic	antibiotic efflux	resistance-nodulation-cell division (RND) antibiotic efflux pump	101.64
putou.2.fa_01708	Strict	2000	20.7866	Staphylococcus aureus mupB conferring resistance to mupirocin	100	3000510	protein homolog model	n/a	n/a	mupirocin	antibiotic target alteration	antibiotic-resistant isoleucyl-tRNA synthetase (ileS)	5.13
putou.2.fa_04195	Strict	550	21.9422	POM-2	100	3006975	protein homolog model	n/a	n/a	carbapenem	antibiotic inactivation	POM beta-lactamase	23.78
putou.2.fa_07640	Strict	750	758.059	adeF	42.58	3000777	protein homolog model	n/a	n/a	fluoroquinolone antibiotic; tetracycline antibiotic	antibiotic efflux	resistance-nodulation-cell division (RND) antibiotic efflux pump	99.24
putou.2.fa_11152	Perfect	250	311.997	arr-3	100	3002848	protein homolog model	n/a	n/a	rifamycin antibiotic	antibiotic inactivation	rifampin ADP-ribosyltransferase (Arr)	100
putou.2.fa_19869	Strict	750	792.341	adeF	44.49	3000777	protein homolog model	n/a	n/a	fluoroquinolone antibiotic; tetracycline antibiotic	antibiotic efflux	resistance-nodulation-cell division (RND) antibiotic efflux pump	99.06
putou.2.fa_23316	Strict	100	106.301	rsmA	96.36	3005069	protein homolog model	n/a	n/a	fluoroquinolone antibiotic; diaminopyrimidine antibiotic; phenicol antibiotic	antibiotic efflux	resistance-nodulation-cell division (RND) antibiotic efflux pump	104.92
putou.2.fa_23530	Strict	500	626.706	CARB-3	99.67	3002242	protein homolog model	n/a	n/a	penam	antibiotic inactivation	CARB beta-lactamase	113.82
shuinan.3.fa_28636	Strict	750	880.167	adeF	46.89	3000777	protein homolog model	n/a	n/a	fluoroquinolone antibiotic; tetracycline antibiotic	antibiotic efflux	resistance-nodulation-cell division (RND) antibiotic efflux pump	98.21
shuinan.3.fa_32248	Strict	400	22.7126	Lactobacillus reuteri cat-TC	100	3002671	protein homolog model	n/a	n/a	phenicol antibiotic	antibiotic inactivation	chloramphenicol acetyltransferase (CAT)	25.21
shuinan.3.fa_37736	Strict	300	317.775	dfrA32	99.36	3004555	protein homolog model	n/a	n/a	diaminopyrimidine antibiotic	antibiotic target replacement	trimethoprim resistant dihydrofolate reductase dfr	126.75
shuinan.3.fa_38364	Strict	750	28.4906	Salmonella enterica cmlA	100	3002691	protein homolog model	n/a	n/a	phenicol antibiotic	antibiotic efflux	major facilitator superfamily (MFS) antibiotic efflux pump	101.03
shuinan.3.fa_41881	Strict	400	25.7942	IND-6	100	3002262	protein homolog model	n/a	n/a	carbapenem	antibiotic inactivation	IND beta-lactamase	153.14
shuinan.4.fa_01639	Strict	460	20.0162	OXA-296	100	3001751	protein homolog model	n/a	n/a	carbapenem; cephalosporin; penam	antibiotic inactivation	OXA beta-lactamase	11.62
shuinan.4.fa_03320	Strict	100	104.375	rsmA	87.93	3005069	protein homolog model	n/a	n/a	fluoroquinolone antibiotic; diaminopyrimidine antibiotic; phenicol antibiotic	antibiotic efflux	resistance-nodulation-cell division (RND) antibiotic efflux pump	111.48
shuinan.4.fa_16162	Strict	750	783.482	adeF	43.22	3000777	protein homolog model	n/a	n/a	fluoroquinolone antibiotic; tetracycline antibiotic	antibiotic efflux	resistance-nodulation-cell division (RND) antibiotic efflux pump	100.09
shuinan.4.fa_17565	Strict	750	824.698	adeF	44.76	3000777	protein homolog model	n/a	n/a	fluoroquinolone antibiotic; tetracycline antibiotic	antibiotic efflux	resistance-nodulation-cell division (RND) antibiotic efflux pump	99.91
shuinan.5.fa_06239	Strict	550	20.7866	TER-1	100	3007001	protein homolog model	n/a	n/a	carbapenem; cephalosporin	antibiotic inactivation	TER beta-lactamase	14.44
shuinan.5.fa_18030	Strict	700	20.4014	ACT-84	100	3006278	protein homolog model	n/a	n/a	carbapenem; cephalosporin; cephamycin; penam	antibiotic inactivation	ACT beta-lactamase	9.97
shuinan.5.fa_26872	Strict	750	781.171	adeF	43.82	3000777	protein homolog model	n/a	n/a	fluoroquinolone antibiotic; tetracycline antibiotic	antibiotic efflux	resistance-nodulation-cell division (RND) antibiotic efflux pump	100
shuinan.5.fa_27684	Strict	400	24.6386	AAC(3)-IV	100	3002539	protein homolog model	n/a	n/a	aminoglycoside antibiotic	antibiotic inactivation	AAC(3)	68.99
shuinan.5.fa_36610	Strict	900	24.6386	lsa(D)	100	3005121	protein homolog model	n/a	n/a	macrolide antibiotic; lincosamide antibiotic; streptogramin antibiotic; tetracycline antibiotic; oxazolidinone antibiotic; phenicol antibiotic; pleuromutilin antibiotic	antibiotic target protection	ABC-F ATP-binding cassette ribosomal protection protein	33.2
shuinan.5.fa_38339	Strict	750	753.436	adeF	40.92	3000777	protein homolog model	n/a	n/a	fluoroquinolone antibiotic; tetracycline antibiotic	antibiotic efflux	resistance-nodulation-cell division (RND) antibiotic efflux pump	98.77
shuinan.5.fa_38492	Strict	750	850.892	adeF	45.65	3000777	protein homolog model	n/a	n/a	fluoroquinolone antibiotic; tetracycline antibiotic	antibiotic efflux	resistance-nodulation-cell division (RND) antibiotic efflux pump	100.57
shuinan.6.fa_02285	Strict	750	839.721	adeF	45.17	3000777	protein homolog model	n/a	n/a	fluoroquinolone antibiotic; tetracycline antibiotic	antibiotic efflux	resistance-nodulation-cell division (RND) antibiotic efflux pump	99.34
shuinan.6.fa_04659	Strict	400	25.7942	IND-6	100	3002262	protein homolog model	n/a	n/a	carbapenem	antibiotic inactivation	IND beta-lactamase	117.57
shuinan.6.fa_09905	Strict	750	756.518	adeF	42.5	3000777	protein homolog model	n/a	n/a	fluoroquinolone antibiotic; tetracycline antibiotic	antibiotic efflux	resistance-nodulation-cell division (RND) antibiotic efflux pump	99.34
shuinan.6.fa_15175	Strict	750	1342.41	adeF	66.35	3000777	protein homolog model	n/a	n/a	fluoroquinolone antibiotic; tetracycline antibiotic	antibiotic efflux	resistance-nodulation-cell division (RND) antibiotic efflux pump	99.91
shuinan.6.fa_22262	Strict	420	23.483	mtrA	100	3000816	protein homolog model	n/a	n/a	macrolide antibiotic; penam	antibiotic efflux	resistance-nodulation-cell division (RND) antibiotic efflux pump	31.58
shuinan.6.fa_31964	Strict	100	104.375	rsmA	92.73	3005069	protein homolog model	n/a	n/a	fluoroquinolone antibiotic; diaminopyrimidine antibiotic; phenicol antibiotic	antibiotic efflux	resistance-nodulation-cell division (RND) antibiotic efflux pump	103.28
shuinan.6.fa_33416	Strict	525	21.557	SPN79-1	100	3006995	protein homolog model	n/a	n/a	carbapenem	antibiotic inactivation	SPN79 beta-lactamase	23.74
shuinan.7.fa_00994	Strict	750	797.734	adeF	43.98	3000777	protein homolog model	n/a	n/a	fluoroquinolone antibiotic; tetracycline antibiotic	antibiotic efflux	resistance-nodulation-cell division (RND) antibiotic efflux pump	101.23
shuinan.7.fa_05175	Strict	750	28.8758	Salmonella enterica cmlA	100	3002691	protein homolog model	n/a	n/a	phenicol antibiotic	antibiotic efflux	major facilitator superfamily (MFS) antibiotic efflux pump	108.21
shuinan.7.fa_07475	Strict	575	21.9422	CRD3-1	100	3006864	protein homolog model	n/a	n/a	carbapenem	antibiotic inactivation	CRD3 beta-lactamase	19.14
shuinan.7.fa_15192	Strict	750	21.557	PAC-1	100	3005150	protein homolog model	n/a	n/a	cephalosporin	antibiotic inactivation	PAC beta-lactamase	17.06
shuinan.7.fa_20785	Strict	500	23.483	LlmA 23S ribosomal RNA methyltransferase	100	3003982	protein homolog model	n/a	n/a	lincosamide antibiotic	antibiotic target alteration	Llm 23S ribosomal RNA methyltransferase	43.55
shuinan.7.fa_21986	Strict	800	23.0978	PDC-47	100	3005128	protein homolog model	n/a	n/a	monobactam; carbapenem; cephalosporin	antibiotic inactivation	PDC beta-lactamase	21.41
shuinan.7.fa_29276	Strict	750	790.801	adeF	43.22	3000777	protein homolog model	n/a	n/a	fluoroquinolone antibiotic; tetracycline antibiotic	antibiotic efflux	resistance-nodulation-cell division (RND) antibiotic efflux pump	99.34
shuinan.8.fa_08115	Strict	2130	21.557	mtrD	100	3000811	protein homolog model	n/a	n/a	macrolide antibiotic; penam	antibiotic efflux	resistance-nodulation-cell division (RND) antibiotic efflux pump	4.22
shuinan.8.fa_17314	Strict	250	253.832	arr-3	75.33	3002848	protein homolog model	n/a	n/a	rifamycin antibiotic	antibiotic inactivation	rifampin ADP-ribosyltransferase (Arr)	100
shuinan.8.fa_26909	Strict	500	21.9422	ErmH	100	3002823	protein homolog model	n/a	n/a	macrolide antibiotic; lincosamide antibiotic; streptogramin antibiotic	antibiotic target alteration	Erm 23S ribosomal RNA methyltransferase	17.06
shuinan.8.fa_34180	Strict	400	22.3274	catB9	100	3002681	protein homolog model	n/a	n/a	phenicol antibiotic	antibiotic inactivation	chloramphenicol acetyltransferase (CAT)	32.54
shuinan.9.fa_09965	Strict	650	20.4014	TriA	100	3003679	protein homolog model	n/a	n/a	triclosan	antibiotic efflux	resistance-nodulation-cell division (RND) antibiotic efflux pump	9.92
shuinan.9.fa_13857	Strict	1900	21.557	MuxC	100	3004075	protein homolog model	n/a	n/a	macrolide antibiotic; monobactam; tetracycline antibiotic; aminocoumarin antibiotic	antibiotic efflux	resistance-nodulation-cell division (RND) antibiotic efflux pump	5.41
shuinan.9.fa_20277	Strict	750	791.186	adeF	44.27	3000777	protein homolog model	n/a	n/a	fluoroquinolone antibiotic; tetracycline antibiotic	antibiotic efflux	resistance-nodulation-cell division (RND) antibiotic efflux pump	99.34
shuinan.9.fa_28210	Strict	600	23.0978	THIN-B	100	3000851	protein homolog model	n/a	n/a	carbapenem; cephalosporin; penam	antibiotic inactivation	THIN-B beta-lactamase	37.03
shuinan.9.fa_33228	Strict	750	776.933	adeF	43.55	3000777	protein homolog model	n/a	n/a	fluoroquinolone antibiotic; tetracycline antibiotic	antibiotic efflux	resistance-nodulation-cell division (RND) antibiotic efflux pump	99.24
tangshan.1.fa_03631	Strict	850	22.3274	abeM	100	3000753	protein homolog model	n/a	n/a	fluoroquinolone antibiotic; acridine dye; triclosan; disinfecting agents and intercalating dyes	antibiotic efflux	multidrug and toxic compound extrusion (MATE) transporter	13.84
tangshan.1.fa_04657	Strict	300	26.5646	poxtA	100	3004470	protein homolog model	n/a	n/a	macrolide antibiotic; lincosamide antibiotic; streptogramin antibiotic; tetracycline antibiotic; oxazolidinone antibiotic; phenicol antibiotic; pleuromutilin antibiotic	antibiotic target protection	ABC-F ATP-binding cassette ribosomal protection protein	55.54
tangshan.1.fa_13010	Strict	700	22.3274	ADC-85	100	3006442	protein homolog model	n/a	n/a	cephalosporin	antibiotic inactivation	ADC beta-lactamases pending classification for carbapenemase activity	12.53
tangshan.1.fa_19586	Strict	890	24.2534	cpxA	100	3000830	protein homolog model	n/a	n/a	aminoglycoside antibiotic; aminocoumarin antibiotic	antibiotic efflux	resistance-nodulation-cell division (RND) antibiotic efflux pump	21.01
tangshan.1.fa_24579	Strict	800	21.1718	mef(B)	100	3003107	protein homolog model	n/a	n/a	macrolide antibiotic	antibiotic efflux	major facilitator superfamily (MFS) antibiotic efflux pump	14.18
tangshan.1.fa_27467	Strict	500	22.7126	vanWB	100	3002964	protein homolog model	n/a	n/a	glycopeptide antibiotic	antibiotic target alteration	vanW; glycopeptide resistance gene cluster	19.27
tangshan.10.fa_01156	Strict	100	100.523	rsmA	85.71	3005069	protein homolog model	n/a	n/a	fluoroquinolone antibiotic; diaminopyrimidine antibiotic; phenicol antibiotic	antibiotic efflux	resistance-nodulation-cell division (RND) antibiotic efflux pump	101.64
tangshan.10.fa_09259	Strict	540	22.3274	OXA-157	100	3001462	protein homolog model	n/a	n/a	carbapenem; cephalosporin; penam	antibiotic inactivation	OXA beta-lactamase	29.12
tangshan.10.fa_22579	Strict	500	23.8682	AXC-2	100	3006898	protein homolog model	n/a	n/a	carbapenem	antibiotic inactivation	AXC beta-lactamase	50
tangshan.11.fa_03706	Strict	190	49.6766	qacEdelta1	95.45	3005010	protein homolog model	n/a	n/a	acridine dye; disinfecting agents and intercalating dyes	antibiotic efflux	major facilitator superfamily (MFS) antibiotic efflux pump	240.87
tangshan.2.fa_05914	Strict	700	22.7126	oleD	100	3000865	protein homolog model	n/a	n/a	macrolide antibiotic	antibiotic inactivation	ole glycosyltransferase	22.65
tangshan.2.fa_10033	Strict	800	22.3274	APH(4)-Ib	100	3002656	protein homolog model	n/a	n/a	aminoglycoside antibiotic	antibiotic inactivation	APH(4)	22.14
tangshan.2.fa_17812	Strict	750	815.068	adeF	44.27	3000777	protein homolog model	n/a	n/a	fluoroquinolone antibiotic; tetracycline antibiotic	antibiotic efflux	resistance-nodulation-cell division (RND) antibiotic efflux pump	99.15
tangshan.2.fa_28470	Strict	560	22.3274	OXA-459	100	3003615	protein homolog model	n/a	n/a	carbapenem; cephalosporin; penam	antibiotic inactivation	OXA beta-lactamase	29.09
tangshan.3.fa_00593	Strict	400	20.7866	plasmid-encoded cat (pp-cat)	100	3002689	protein homolog model	n/a	n/a	phenicol antibiotic	antibiotic inactivation	chloramphenicol acetyltransferase (CAT)	23.74
tangshan.3.fa_14263	Strict	600	27.7202	OprZ	100	3004142	protein homolog model	n/a	n/a	macrolide antibiotic; fluoroquinolone antibiotic; aminoglycoside antibiotic; cephalosporin	antibiotic efflux	resistance-nodulation-cell division (RND) antibiotic efflux pump	40.39
tangshan.4.fa_12716	Strict	800	28.8758	cmlA4	100	3002694	protein homolog model	n/a	n/a	phenicol antibiotic	antibiotic efflux	major facilitator superfamily (MFS) antibiotic efflux pump	47.02
tangshan.4.fa_14194	Strict	700	22.7126	PDC-455	100	3006822	protein homolog model	n/a	n/a	monobactam; carbapenem; cephalosporin	antibiotic inactivation	PDC beta-lactamase	24.69
tangshan.4.fa_23531	Strict	700	23.483	PDC-431	100	3006800	protein homolog model	n/a	n/a	monobactam; carbapenem; cephalosporin	antibiotic inactivation	PDC beta-lactamase	20.65
tangshan.5.fa_07421	Strict	750	873.618	adeF	45.97	3000777	protein homolog model	n/a	n/a	fluoroquinolone antibiotic; tetracycline antibiotic	antibiotic efflux	resistance-nodulation-cell division (RND) antibiotic efflux pump	98.3
tangshan.5.fa_09859	Strict	650	22.3274	MexH	100	3000807	protein homolog model	n/a	n/a	fluoroquinolone antibiotic; tetracycline antibiotic; acridine dye; disinfecting agents and intercalating dyes	antibiotic efflux	resistance-nodulation-cell division (RND) antibiotic efflux pump	21.35
tangshan.5.fa_12275	Strict	700	21.1718	LHK-2	100	3006936	protein homolog model	n/a	n/a	carbapenem; cephalosporin	antibiotic inactivation	LHK beta-lactamase	11.31
tangshan.5.fa_13767	Strict	750	986.482	adeF	51.29	3000777	protein homolog model	n/a	n/a	fluoroquinolone antibiotic; tetracycline antibiotic	antibiotic efflux	resistance-nodulation-cell division (RND) antibiotic efflux pump	99.72
tangshan.5.fa_13882	Strict	750	798.89	adeF	43.63	3000777	protein homolog model	n/a	n/a	fluoroquinolone antibiotic; tetracycline antibiotic	antibiotic efflux	resistance-nodulation-cell division (RND) antibiotic efflux pump	100
tangshan.5.fa_15383	Strict	750	797.349	adeF	42.82	3000777	protein homolog model	n/a	n/a	fluoroquinolone antibiotic; tetracycline antibiotic	antibiotic efflux	resistance-nodulation-cell division (RND) antibiotic efflux pump	98.68
tangshan.5.fa_22254	Strict	650	23.8682	otrC	100	3002894	protein homolog model	n/a	n/a	tetracycline antibiotic	antibiotic efflux	ATP-binding cassette (ABC) antibiotic efflux pump	15.38
tangshan.5.fa_22551	Strict	100	101.293	rsmA	80	3005069	protein homolog model	n/a	n/a	fluoroquinolone antibiotic; diaminopyrimidine antibiotic; phenicol antibiotic	antibiotic efflux	resistance-nodulation-cell division (RND) antibiotic efflux pump	103.28
tangshan.5.fa_26511	Strict	750	783.482	adeF	44.19	3000777	protein homolog model	n/a	n/a	fluoroquinolone antibiotic; tetracycline antibiotic	antibiotic efflux	resistance-nodulation-cell division (RND) antibiotic efflux pump	98.68
tangshan.5.fa_27398	Strict	750	1004.59	adeF	61.33	3000777	protein homolog model	n/a	n/a	fluoroquinolone antibiotic; tetracycline antibiotic	antibiotic efflux	resistance-nodulation-cell division (RND) antibiotic efflux pump	82.34
tangshan.5.fa_27941	Strict	750	848.581	adeF	49.84	3000777	protein homolog model	n/a	n/a	fluoroquinolone antibiotic; tetracycline antibiotic	antibiotic efflux	resistance-nodulation-cell division (RND) antibiotic efflux pump	88.29
tangshan.6.fa_00505	Strict	750	776.163	adeF	43.93	3000777	protein homolog model	n/a	n/a	fluoroquinolone antibiotic; tetracycline antibiotic	antibiotic efflux	resistance-nodulation-cell division (RND) antibiotic efflux pump	98.68
tangshan.6.fa_05032	Strict	750	806.209	adeF	43.79	3000777	protein homolog model	n/a	n/a	fluoroquinolone antibiotic; tetracycline antibiotic	antibiotic efflux	resistance-nodulation-cell division (RND) antibiotic efflux pump	99.24
tangshan.6.fa_05684	Strict	100	103.99	rsmA	85.96	3005069	protein homolog model	n/a	n/a	fluoroquinolone antibiotic; diaminopyrimidine antibiotic; phenicol antibiotic	antibiotic efflux	resistance-nodulation-cell division (RND) antibiotic efflux pump	103.28
tangshan.6.fa_08193	Strict	500	22.7126	mphO	100	3004543	protein homolog model	n/a	n/a	macrolide antibiotic	antibiotic inactivation	macrolide phosphotransferase (MPH)	14.51
tangshan.6.fa_10257	Strict	750	1060.44	adeF	54.82	3000777	protein homolog model	n/a	n/a	fluoroquinolone antibiotic; tetracycline antibiotic	antibiotic efflux	resistance-nodulation-cell division (RND) antibiotic efflux pump	99.24
tangshan.6.fa_13116	Strict	850	20.4014	OprJ	100	3000802	protein homolog model	n/a	n/a	macrolide antibiotic; fluoroquinolone antibiotic; aminoglycoside antibiotic; cephalosporin; penam; tetracycline antibiotic; aminocoumarin antibiotic; diaminopyrimidine antibiotic; phenicol antibiotic	antibiotic efflux	resistance-nodulation-cell division (RND) antibiotic efflux pump	8.98
tangshan.7.fa_05022	Strict	700	23.8682	Klebsiella pneumoniae KpnH	100	3004597	protein homolog model	n/a	n/a	macrolide antibiotic; fluoroquinolone antibiotic; aminoglycoside antibiotic; carbapenem; cephalosporin; penam; peptide antibiotic; penem	antibiotic efflux	major facilitator superfamily (MFS) antibiotic efflux pump	19.92
tangshan.7.fa_11099	Strict	550	22.7126	OXA-154	100	3001459	protein homolog model	n/a	n/a	carbapenem; cephalosporin; penam	antibiotic inactivation	OXA beta-lactamase	30.82
tangshan.7.fa_18760	Strict	500	21.1718	OXA-912	100	3006099	protein homolog model	n/a	n/a	carbapenem; cephalosporin; penam	antibiotic inactivation	OXA beta-lactamase	23.11
tangshan.7.fa_21096	Strict	750	763.066	adeF	42.21	3000777	protein homolog model	n/a	n/a	fluoroquinolone antibiotic; tetracycline antibiotic	antibiotic efflux	resistance-nodulation-cell division (RND) antibiotic efflux pump	98.87
tangshan.7.fa_21951	Strict	100	103.219	rsmA	85.96	3005069	protein homolog model	n/a	n/a	fluoroquinolone antibiotic; diaminopyrimidine antibiotic; phenicol antibiotic	antibiotic efflux	resistance-nodulation-cell division (RND) antibiotic efflux pump	103.28
tangshan.8.fa_02025	Strict	450	530.02	aadA5	100	3002605	protein homolog model	n/a	n/a	aminoglycoside antibiotic	antibiotic inactivation	ANT(3'')	114.5
tangshan.8.fa_21684	Strict	500	23.8682	OXA-55	100	3001813	protein homolog model	n/a	n/a	carbapenem; cephalosporin; penam	antibiotic inactivation	OXA beta-lactamase	32.18
tangshan.9.fa_17815	Strict	750	23.0978	smeA	100	3003051	protein homolog model	n/a	n/a	aminoglycoside antibiotic; cephalosporin; cephamycin; penam	antibiotic efflux	resistance-nodulation-cell division (RND) antibiotic efflux pump	22.86
tangshan.9.fa_18128	Strict	100	102.834	rsmA	85.96	3005069	protein homolog model	n/a	n/a	fluoroquinolone antibiotic; diaminopyrimidine antibiotic; phenicol antibiotic	antibiotic efflux	resistance-nodulation-cell division (RND) antibiotic efflux pump	103.28
tangshan.9.fa_23628	Strict	100	102.449	rsmA	87.5	3005069	protein homolog model	n/a	n/a	fluoroquinolone antibiotic; diaminopyrimidine antibiotic; phenicol antibiotic	antibiotic efflux	resistance-nodulation-cell division (RND) antibiotic efflux pump	108.2
waizhou.1.fa_00686	Strict	400	21.1718	IMP-64	100	3005471	protein homolog model	n/a	n/a	carbapenem; cephalosporin; cephamycin; penam; penem	antibiotic inactivation	IMP beta-lactamase	21.54
waizhou.1.fa_03443	Strict	1280	33.113	macB	100	3000535	protein homolog model	n/a	n/a	macrolide antibiotic	antibiotic efflux	ATP-binding cassette (ABC) antibiotic efflux pump	46.43
waizhou.1.fa_15421	Strict	500	21.557	APH(3')-IIa	100	3002644	protein homolog model	n/a	n/a	aminoglycoside antibiotic	antibiotic inactivation	APH(3')	25.76
waizhou.1.fa_22734	Strict	550	21.1718	SHV-82	100	3001136	protein homolog model	n/a	n/a	carbapenem; cephalosporin; penam	antibiotic inactivation	SHV beta-lactamase	19.58
waizhou.1.fa_25109	Strict	750	807.749	adeF	43.77	3000777	protein homolog model	n/a	n/a	fluoroquinolone antibiotic; tetracycline antibiotic	antibiotic efflux	resistance-nodulation-cell division (RND) antibiotic efflux pump	98.87
changyi.5.fa_01060	Strict	750	1536.16	adeF	74.16	3000777	protein homolog model	n/a	n/a	fluoroquinolone antibiotic; tetracycline antibiotic	antibiotic efflux	resistance-nodulation-cell division (RND) antibiotic efflux pump	100.76
changyi.5.fa_07768	Strict	750	781.171	adeF	42.98	3000777	protein homolog model	n/a	n/a	fluoroquinolone antibiotic; tetracycline antibiotic	antibiotic efflux	resistance-nodulation-cell division (RND) antibiotic efflux pump	99.43
changyi.5.fa_08284	Strict	500	21.1718	OXA-192	100	3001766	protein homolog model	n/a	n/a	carbapenem; cephalosporin; penam	antibiotic inactivation	OXA beta-lactamase	20.07
changyi.5.fa_17946	Strict	275	20.0162	AAC(6')-Iy	100	3002569	protein homolog model	n/a	n/a	aminoglycoside antibiotic	antibiotic inactivation	AAC(6')	26.21
changyi.5.fa_18424	Strict	700	20.4014	cfr(D)	100	3005021	protein homolog model	n/a	n/a	lincosamide antibiotic; streptogramin antibiotic; oxazolidinone antibiotic; phenicol antibiotic	antibiotic target alteration	Cfr 23S ribosomal RNA methyltransferase	10.64
changyi.5.fa_23102	Strict	1200	19.631	tetM	100	3000186	protein homolog model	n/a	n/a	tetracycline antibiotic	antibiotic target protection	tetracycline-resistant ribosomal protection protein	5.01
changyi.5.fa_27113	Strict	750	858.21	adeF	46.18	3000777	protein homolog model	n/a	n/a	fluoroquinolone antibiotic; tetracycline antibiotic	antibiotic efflux	resistance-nodulation-cell division (RND) antibiotic efflux pump	99.81
changyi.6.fa_01040	Strict	500	20.4014	OXA-945	100	3006124	protein homolog model	n/a	n/a	carbapenem; cephalosporin; penam	antibiotic inactivation	OXA beta-lactamase	14.91
changyi.6.fa_05452	Strict	1900	20.7866	MuxB	100	3004074	protein homolog model	n/a	n/a	macrolide antibiotic; monobactam; tetracycline antibiotic; aminocoumarin antibiotic	antibiotic efflux	resistance-nodulation-cell division (RND) antibiotic efflux pump	4.31
changyi.6.fa_10379	Strict	650	21.557	vanN	100	3002912	protein homolog model	n/a	n/a	glycopeptide antibiotic	antibiotic target alteration	glycopeptide resistance gene cluster; van ligase	17.78
changyi.6.fa_25023	Strict	550	21.557	RlmA(II)	100	3001301	protein homolog model	n/a	n/a	macrolide antibiotic; lincosamide antibiotic	antibiotic target alteration	non-erm 23S ribosomal RNA methyltransferase (G748)	22.34
changyi.7.fa_03306	Strict	300	21.1718	dfrA9	100	3004548	protein homolog model	n/a	n/a	diaminopyrimidine antibiotic	antibiotic target replacement	trimethoprim resistant dihydrofolate reductase dfr	33.33
changyi.7.fa_08512	Strict	750	752.281	adeF	42.24	3000777	protein homolog model	n/a	n/a	fluoroquinolone antibiotic; tetracycline antibiotic	antibiotic efflux	resistance-nodulation-cell division (RND) antibiotic efflux pump	99.15
changyi.7.fa_10123	Strict	550	20.0162	POM-2	100	3006975	protein homolog model	n/a	n/a	carbapenem	antibiotic inactivation	POM beta-lactamase	12.59
changyi.7.fa_12148	Strict	2300	21.9422	evgS	100	3000833	protein homolog model	n/a	n/a	macrolide antibiotic; fluoroquinolone antibiotic; penam; tetracycline antibiotic	antibiotic efflux	major facilitator superfamily (MFS) antibiotic efflux pump; resistance-nodulation-cell division (RND) antibiotic efflux pump	6.18
changyi.7.fa_15232	Strict	1650	27.7202	Listeria monocytogenes mprF	100	3003770	protein homolog model	n/a	n/a	peptide antibiotic	antibiotic target alteration	defensin resistant mprF	23.01
changyi.7.fa_18253	Strict	500	24.2534	NDM-18	100	3004861	protein homolog model	n/a	n/a	carbapenem; cephalosporin; cephamycin; penam	antibiotic inactivation	NDM beta-lactamase	48
changyi.7.fa_20685	Strict	600	22.7126	vanA	100	3000010	protein homolog model	n/a	n/a	glycopeptide antibiotic	antibiotic target alteration	glycopeptide resistance gene cluster; van ligase	16.91
changyi.7.fa_23704	Strict	400	22.3274	IND-5	100	3002261	protein homolog model	n/a	n/a	carbapenem	antibiotic inactivation	IND beta-lactamase	23.01
changyi.7.fa_23964	Strict	500	21.1718	OXA-192	100	3001766	protein homolog model	n/a	n/a	carbapenem; cephalosporin; penam	antibiotic inactivation	OXA beta-lactamase	22.68
changyi.7.fa_25387	Strict	700	21.557	CMY-157	100	3005198	protein homolog model	n/a	n/a	cephamycin	antibiotic inactivation	CMY beta-lactamase	14.44
changyi.7.fa_27387	Strict	1800	20.4014	mdtB	100	3000793	protein homolog model	n/a	n/a	aminocoumarin antibiotic	antibiotic efflux	resistance-nodulation-cell division (RND) antibiotic efflux pump	3.65
changyi.8.fa_01999	Strict	750	772.696	adeF	43.5	3000777	protein homolog model	n/a	n/a	fluoroquinolone antibiotic; tetracycline antibiotic	antibiotic efflux	resistance-nodulation-cell division (RND) antibiotic efflux pump	99.62
changyi.8.fa_08732	Strict	750	833.943	adeF	44.91	3000777	protein homolog model	n/a	n/a	fluoroquinolone antibiotic; tetracycline antibiotic	antibiotic efflux	resistance-nodulation-cell division (RND) antibiotic efflux pump	99.53
changyi.8.fa_15216	Strict	400	21.9422	Erm(43)	100	3003205	protein homolog model	n/a	n/a	macrolide antibiotic; lincosamide antibiotic; streptogramin antibiotic	antibiotic target alteration	Erm 23S ribosomal RNA methyltransferase	34.57
changyi.8.fa_15784	Strict	900	21.557	Corynebacterium striatum tetA	100	3004639	protein homolog model	n/a	n/a	penam; tetracycline antibiotic	antibiotic efflux	major facilitator superfamily (MFS) antibiotic efflux pump	12.28
changyi.8.fa_23857	Strict	2090	21.557	mdsB	100	3000790	protein homolog model	n/a	n/a	monobactam; carbapenem; cephalosporin; cephamycin; penam; phenicol antibiotic; penem	antibiotic efflux	resistance-nodulation-cell division (RND) antibiotic efflux pump	5.12
changyi.9.fa_07072	Strict	750	1577.38	adeF	76.25	3000777	protein homolog model	n/a	n/a	fluoroquinolone antibiotic; tetracycline antibiotic	antibiotic efflux	resistance-nodulation-cell division (RND) antibiotic efflux pump	101.98
changyi.9.fa_09230	Strict	1200	23.8682	tetO	100	3000190	protein homolog model	n/a	n/a	tetracycline antibiotic	antibiotic target protection	tetracycline-resistant ribosomal protection protein	14.24
changyi.9.fa_13316	Strict	750	806.979	adeF	44.03	3000777	protein homolog model	n/a	n/a	fluoroquinolone antibiotic; tetracycline antibiotic	antibiotic efflux	resistance-nodulation-cell division (RND) antibiotic efflux pump	100.09
changyi.9.fa_17605	Strict	920	20.7866	OpmD	100	3000809	protein homolog model	n/a	n/a	fluoroquinolone antibiotic; tetracycline antibiotic; acridine dye; disinfecting agents and intercalating dyes	antibiotic efflux	resistance-nodulation-cell division (RND) antibiotic efflux pump	10.88
changyi.9.fa_18521	Strict	750	794.267	adeF	43.11	3000777	protein homolog model	n/a	n/a	fluoroquinolone antibiotic; tetracycline antibiotic	antibiotic efflux	resistance-nodulation-cell division (RND) antibiotic efflux pump	99.34
changyi.9.fa_23956	Strict	800	22.7126	PDC-293	100	3005298	protein homolog model	n/a	n/a	monobactam; carbapenem; cephalosporin	antibiotic inactivation	PDC beta-lactamase	26.65
changyi.9.fa_27586	Strict	525	23.8682	OXA-926	100	3005323	protein homolog model	n/a	n/a	carbapenem; cephalosporin; penam	antibiotic inactivation	OXA beta-lactamase	51.49
fenghuang.1.fa_02857	Strict	750	830.476	adeF	44.95	3000777	protein homolog model	n/a	n/a	fluoroquinolone antibiotic; tetracycline antibiotic	antibiotic efflux	resistance-nodulation-cell division (RND) antibiotic efflux pump	98.68
fenghuang.1.fa_03863	Strict	750	1197.19	adeF	59.05	3000777	protein homolog model	n/a	n/a	fluoroquinolone antibiotic; tetracycline antibiotic	antibiotic efflux	resistance-nodulation-cell division (RND) antibiotic efflux pump	99.53
fenghuang.1.fa_06567	Strict	750	1090.87	adeF	56.33	3000777	protein homolog model	n/a	n/a	fluoroquinolone antibiotic; tetracycline antibiotic	antibiotic efflux	resistance-nodulation-cell division (RND) antibiotic efflux pump	99.81
fenghuang.1.fa_08223	Perfect	750	781.941	tet(39)	100	3000566	protein homolog model	n/a	n/a	tetracycline antibiotic	antibiotic efflux	major facilitator superfamily (MFS) antibiotic efflux pump	100
fenghuang.1.fa_15832	Strict	450	568.54	aadA11	99.64	3002611	protein homolog model	n/a	n/a	aminoglycoside antibiotic	antibiotic inactivation	ANT(3'')	100
fenghuang.1.fa_19919	Strict	750	759.599	adeF	41.97	3000777	protein homolog model	n/a	n/a	fluoroquinolone antibiotic; tetracycline antibiotic	antibiotic efflux	resistance-nodulation-cell division (RND) antibiotic efflux pump	99.24
fenghuang.1.fa_22218	Strict	800	169.859	adeG	98.8	3000778	protein homolog model	n/a	n/a	fluoroquinolone antibiotic; tetracycline antibiotic	antibiotic efflux	resistance-nodulation-cell division (RND) antibiotic efflux pump	20.44
fenghuang.1.fa_24580	Strict	400	20.4014	DIM-1	100	3000848	protein homolog model	n/a	n/a	carbapenem; cephalosporin	antibiotic inactivation	DIM beta-lactamase	14.34
fenghuang.10.fa_00340	Strict	1650	22.3274	Bacillus subtilis mprF	100	3003324	protein homolog model	n/a	n/a	peptide antibiotic	antibiotic target alteration	defensin resistant mprF	8.29
fenghuang.10.fa_04585	Strict	2000	702.59	adeB	99.43	3000775	protein homolog model	n/a	n/a	glycylcycline; tetracycline antibiotic	antibiotic efflux	resistance-nodulation-cell division (RND) antibiotic efflux pump	34.01
fenghuang.10.fa_07327	Strict	500	317.005	RSD2-2	95.6	3006983	protein homolog model	n/a	n/a	carbapenem; cephalosporin	antibiotic inactivation	RSD2 beta-lactamase	63.1
fenghuang.10.fa_11272	Perfect	550	605.905	VEB-3	100	3002372	protein homolog model	n/a	n/a	monobactam; cephalosporin	antibiotic inactivation	VEB beta-lactamase	100
fenghuang.10.fa_11421	Strict	100	101.679	rsmA	89.09	3005069	protein homolog model	n/a	n/a	fluoroquinolone antibiotic; diaminopyrimidine antibiotic; phenicol antibiotic	antibiotic efflux	resistance-nodulation-cell division (RND) antibiotic efflux pump	137.7
fenghuang.10.fa_11454	Strict	950	973	adeK	99.79	3000782	protein homolog model	n/a	n/a	macrolide antibiotic; fluoroquinolone antibiotic; lincosamide antibiotic; carbapenem; cephalosporin; tetracycline antibiotic; rifamycin antibiotic; diaminopyrimidine antibiotic; phenicol antibiotic; penem	antibiotic efflux	resistance-nodulation-cell division (RND) antibiotic efflux pump	100
fenghuang.10.fa_11455	Strict	2000	2149.4	adeJ	99.91	3000781	protein homolog model	n/a	n/a	macrolide antibiotic; fluoroquinolone antibiotic; lincosamide antibiotic; carbapenem; cephalosporin; tetracycline antibiotic; rifamycin antibiotic; diaminopyrimidine antibiotic; phenicol antibiotic; penem	antibiotic efflux	resistance-nodulation-cell division (RND) antibiotic efflux pump	100
fenghuang.10.fa_11456	Perfect	800	832.787	adeI	100	3000780	protein homolog model	n/a	n/a	macrolide antibiotic; fluoroquinolone antibiotic; lincosamide antibiotic; carbapenem; cephalosporin; tetracycline antibiotic; rifamycin antibiotic; diaminopyrimidine antibiotic; phenicol antibiotic; penem	antibiotic efflux	resistance-nodulation-cell division (RND) antibiotic efflux pump	100
fenghuang.10.fa_13045	Strict	2000	22.3274	Bifidobacterium adolescentis rpoB mutants conferring resistance to rifampicin	100	3004480	protein homolog model	n/a	n/a	rifamycin antibiotic	antibiotic target alteration; antibiotic target replacement	rifamycin-resistant beta-subunit of RNA polymerase (rpoB)	6.58
fenghuang.10.fa_13679	Strict	1400	1504.96	Acinetobacter baumannii parC conferring resistance to fluoroquinolones	99.73	3003818	protein variant model	V104I, D105E	-	fluoroquinolone antibiotic	antibiotic target alteration	fluoroquinolone resistant parC	100
fenghuang.10.fa_13807	Strict	600	389.808	Acinetobacter baumannii AmvA	99.49	3004577	protein homolog model	n/a	n/a	macrolide antibiotic; acridine dye; disinfecting agents and intercalating dyes	antibiotic efflux	major facilitator superfamily (MFS) antibiotic efflux pump	39.84
fenghuang.10.fa_16245	Strict	600	25.7942	LRA-5	100	3002483	protein homolog model	n/a	n/a	cephalosporin; penam	antibiotic inactivation	class A LRA beta-lactamase	100.92
fenghuang.10.fa_22959	Strict	750	756.518	adeF	41.33	3000777	protein homolog model	n/a	n/a	fluoroquinolone antibiotic; tetracycline antibiotic	antibiotic efflux	resistance-nodulation-cell division (RND) antibiotic efflux pump	99.34
fenghuang.11.fa_05315	Strict	100	102.064	rsmA	89.09	3005069	protein homolog model	n/a	n/a	fluoroquinolone antibiotic; diaminopyrimidine antibiotic; phenicol antibiotic	antibiotic efflux	resistance-nodulation-cell division (RND) antibiotic efflux pump	137.7
fenghuang.11.fa_07145	Strict	400	22.7126	Lactobacillus reuteri cat-TC	100	3002671	protein homolog model	n/a	n/a	phenicol antibiotic	antibiotic inactivation	chloramphenicol acetyltransferase (CAT)	25.21
fenghuang.11.fa_18391	Strict	275	22.7126	AAC(6')-Ic	100	3002549	protein homolog model	n/a	n/a	aminoglycoside antibiotic	antibiotic inactivation	AAC(6')	58.22
fenghuang.11.fa_18393	Strict	600	20.0162	TLA-2	100	3003203	protein homolog model	n/a	n/a	fluoroquinolone antibiotic; monobactam; cephalosporin	antibiotic inactivation	TLA beta-lactamase	11.84
fenghuang.11.fa_23756	Strict	3000	20.0162	abcA	100	3003942	protein homolog model	n/a	n/a	cephalosporin; penam; peptide antibiotic	antibiotic efflux	ATP-binding cassette (ABC) antibiotic efflux pump	2.48
fenghuang.12.fa_06288	Strict	500	21.9422	chrB	100	3001302	protein homolog model	n/a	n/a	macrolide antibiotic; lincosamide antibiotic	antibiotic target alteration	non-erm 23S ribosomal RNA methyltransferase (G748)	24.64
fenghuang.12.fa_20449	Perfect	700	863.218	Acinetobacter baumannii AbaF	100	3004573	protein homolog model	n/a	n/a	fosfomycin	antibiotic efflux	major facilitator superfamily (MFS) antibiotic efflux pump	100
fenghuang.12.fa_20726	Strict	2200	21.557	Bifidobacterium bifidum ileS conferring resistance to mupirocin	100	3003730	protein homolog model	n/a	n/a	mupirocin	antibiotic target alteration	antibiotic-resistant isoleucyl-tRNA synthetase (ileS)	3.61
fenghuang.12.fa_23495	Strict	1800	23.0978	MexD	100	3000801	protein homolog model	n/a	n/a	macrolide antibiotic; fluoroquinolone antibiotic; aminoglycoside antibiotic; cephalosporin; penam; tetracycline antibiotic; aminocoumarin antibiotic; diaminopyrimidine antibiotic; phenicol antibiotic	antibiotic efflux	resistance-nodulation-cell division (RND) antibiotic efflux pump	10.64
fenghuang.12.fa_23906	Strict	750	1077.77	adeF	55.19	3000777	protein homolog model	n/a	n/a	fluoroquinolone antibiotic; tetracycline antibiotic	antibiotic efflux	resistance-nodulation-cell division (RND) antibiotic efflux pump	98.77
fenghuang.13.fa_01701	Strict	750	853.973	adeF	45.8	3000777	protein homolog model	n/a	n/a	fluoroquinolone antibiotic; tetracycline antibiotic	antibiotic efflux	resistance-nodulation-cell division (RND) antibiotic efflux pump	98.21
fenghuang.13.fa_06246	Strict	750	766.533	adeF	42.31	3000777	protein homolog model	n/a	n/a	fluoroquinolone antibiotic; tetracycline antibiotic	antibiotic efflux	resistance-nodulation-cell division (RND) antibiotic efflux pump	98.77
fenghuang.2.fa_01925	Strict	700	740.339	LpsB	98.62	3005051	protein homolog model	n/a	n/a	peptide antibiotic	reduced permeability to antibiotic	Intrinsic peptide antibiotic resistant Lps	99.18
fenghuang.2.fa_11164	Strict	175	207.223	abeS	99.08	3000768	protein homolog model	n/a	n/a	macrolide antibiotic; aminocoumarin antibiotic	antibiotic efflux	small multidrug resistance (SMR) antibiotic efflux pump	100
fenghuang.2.fa_11169	Strict	650	694.501	adeL	100	3000620	protein homolog model	n/a	n/a	fluoroquinolone antibiotic; tetracycline antibiotic	antibiotic efflux	resistance-nodulation-cell division (RND) antibiotic efflux pump	101.78
fenghuang.2.fa_13045	Strict	750	849.351	adeF	45.8	3000777	protein homolog model	n/a	n/a	fluoroquinolone antibiotic; tetracycline antibiotic	antibiotic efflux	resistance-nodulation-cell division (RND) antibiotic efflux pump	98.21
fenghuang.2.fa_17103	Strict	400	21.1718	vatH	100	3002845	protein homolog model	n/a	n/a	streptogramin antibiotic	antibiotic inactivation	streptogramin vat acetyltransferase	28.7
fenghuang.2.fa_25037	Strict	750	800.431	adeA	99.75	3000774	protein homolog model	n/a	n/a	glycylcycline; tetracycline antibiotic	antibiotic efflux	resistance-nodulation-cell division (RND) antibiotic efflux pump	100
fenghuang.2.fa_25038	Strict	480	504.212	adeR	99.6	3000553	protein homolog model	n/a	n/a	glycylcycline; tetracycline antibiotic	antibiotic efflux	resistance-nodulation-cell division (RND) antibiotic efflux pump	100
fenghuang.2.fa_25039	Strict	700	720.309	adeS	96.95	3000549	protein homolog model	n/a	n/a	glycylcycline; tetracycline antibiotic	antibiotic efflux	resistance-nodulation-cell division (RND) antibiotic efflux pump	100.83
fenghuang.3.fa_07909	Strict	700	782.711	ADC-157	99.48	3006331	protein homolog model	n/a	n/a	cephalosporin	antibiotic inactivation	ADC beta-lactamases pending classification for carbapenemase activity	100
fenghuang.3.fa_11034	Strict	180	201.445	qacL	92.73	3005098	protein homolog model	n/a	n/a	disinfecting agents and intercalating dyes	antibiotic efflux	small multidrug resistance (SMR) antibiotic efflux pump	100
fenghuang.3.fa_11083	Strict	1050	25.7942	lmrC	100	3002881	protein homolog model	n/a	n/a	macrolide antibiotic; lincosamide antibiotic; streptogramin antibiotic; tetracycline antibiotic; oxazolidinone antibiotic; phenicol antibiotic; pleuromutilin antibiotic	antibiotic target protection	ABC-F ATP-binding cassette ribosomal protection protein	45.64
fenghuang.3.fa_15952	Strict	200	372.474	ANT(3'')-IIc	69.77	3004091	protein homolog model	n/a	n/a	aminoglycoside antibiotic	antibiotic inactivation	ANT(3'')	101.16
fenghuang.3.fa_25946	Strict	500	21.9422	TEM-187	100	3001047	protein homolog model	n/a	n/a	monobactam; cephalosporin; penam; penem	antibiotic inactivation	TEM beta-lactamase	28.42
fenghuang.4.fa_01327	Strict	600	23.0978	MexC	100	3000800	protein homolog model	n/a	n/a	macrolide antibiotic; fluoroquinolone antibiotic; aminoglycoside antibiotic; cephalosporin; penam; tetracycline antibiotic; aminocoumarin antibiotic; diaminopyrimidine antibiotic; phenicol antibiotic	antibiotic efflux	resistance-nodulation-cell division (RND) antibiotic efflux pump	25.84
fenghuang.4.fa_01903	Strict	500	777.319	tet(C)	99.75	3000167	protein homolog model	n/a	n/a	tetracycline antibiotic	antibiotic efflux	major facilitator superfamily (MFS) antibiotic efflux pump	100
fenghuang.4.fa_07282	Strict	500	23.0978	APH(6)-Ib	100	3002658	protein homolog model	n/a	n/a	aminoglycoside antibiotic	antibiotic inactivation	APH(6)	23.78
fenghuang.4.fa_14974	Strict	850	887.1	abeM	99.78	3000753	protein homolog model	n/a	n/a	fluoroquinolone antibiotic; acridine dye; triclosan; disinfecting agents and intercalating dyes	antibiotic efflux	multidrug and toxic compound extrusion (MATE) transporter	100
fenghuang.5.fa_03299	Strict	500	20.7866	sul3	100	3000413	protein homolog model	n/a	n/a	sulfonamide antibiotic	antibiotic target replacement	sulfonamide resistant sul	15.21
fenghuang.5.fa_05329	Strict	1650	23.0978	Listeria monocytogenes mprF	100	3003770	protein homolog model	n/a	n/a	peptide antibiotic	antibiotic target alteration	defensin resistant mprF	9.83
fenghuang.5.fa_07977	Strict	100	101.679	rsmA	89.09	3005069	protein homolog model	n/a	n/a	fluoroquinolone antibiotic; diaminopyrimidine antibiotic; phenicol antibiotic	antibiotic efflux	resistance-nodulation-cell division (RND) antibiotic efflux pump	142.62
fenghuang.6.fa_00454	Strict	500	24.2534	mphG	100	3003742	protein homolog model	n/a	n/a	macrolide antibiotic	antibiotic inactivation	macrolide phosphotransferase (MPH)	61.9
fenghuang.6.fa_15442	Strict	100	101.293	rsmA	80	3005069	protein homolog model	n/a	n/a	fluoroquinolone antibiotic; diaminopyrimidine antibiotic; phenicol antibiotic	antibiotic efflux	resistance-nodulation-cell division (RND) antibiotic efflux pump	103.28
fenghuang.6.fa_20704	Perfect	600	864.759	Acinetobacter baumannii AbaQ	100	3004574	protein homolog model	n/a	n/a	fluoroquinolone antibiotic	antibiotic efflux	major facilitator superfamily (MFS) antibiotic efflux pump	100
fenghuang.6.fa_21012	Strict	700	23.483	CMY-98	100	3002111	protein homolog model	n/a	n/a	cephamycin	antibiotic inactivation	CMY beta-lactamase	15.16
fenghuang.6.fa_22566	Strict	100	101.293	rsmA	84.21	3005069	protein homolog model	n/a	n/a	fluoroquinolone antibiotic; diaminopyrimidine antibiotic; phenicol antibiotic	antibiotic efflux	resistance-nodulation-cell division (RND) antibiotic efflux pump	101.64
fenghuang.7.fa_01540	Strict	700	402.905	ADC-116	100	3006294	protein homolog model	n/a	n/a	cephalosporin	antibiotic inactivation	ADC beta-lactamases pending classification for carbapenemase activity	50.65
fenghuang.7.fa_02131	Strict	750	782.326	adeF	43.3	3000777	protein homolog model	n/a	n/a	fluoroquinolone antibiotic; tetracycline antibiotic	antibiotic efflux	resistance-nodulation-cell division (RND) antibiotic efflux pump	98.39
fenghuang.7.fa_02863	Strict	500	23.483	Rhodobacter sphaeroides ampC beta-lactamase	100	3004291	protein homolog model	n/a	n/a	cephalosporin; penam	antibiotic inactivation	ampC-type beta-lactamase	18.68
fenghuang.7.fa_07178	Strict	2090	22.7126	smeB	100	3003052	protein homolog model	n/a	n/a	aminoglycoside antibiotic; cephalosporin; cephamycin; penam	antibiotic efflux	resistance-nodulation-cell division (RND) antibiotic efflux pump	7.91
fenghuang.7.fa_07387	Strict	100	101.293	rsmA	84.21	3005069	protein homolog model	n/a	n/a	fluoroquinolone antibiotic; diaminopyrimidine antibiotic; phenicol antibiotic	antibiotic efflux	resistance-nodulation-cell division (RND) antibiotic efflux pump	103.28
fenghuang.7.fa_09921	Strict	275	399.438	AAC(6')-Ib9	98.46	3002580	protein homolog model	n/a	n/a	aminoglycoside antibiotic	antibiotic inactivation	AAC(6')	114.78
fenghuang.7.fa_12578	Strict	750	824.698	adeF	44.81	3000777	protein homolog model	n/a	n/a	fluoroquinolone antibiotic; tetracycline antibiotic	antibiotic efflux	resistance-nodulation-cell division (RND) antibiotic efflux pump	98.96
fenghuang.7.fa_17466	Strict	420	442.58	adeN	97.7	3000559	protein homolog model	n/a	n/a	macrolide antibiotic; fluoroquinolone antibiotic; lincosamide antibiotic; carbapenem; cephalosporin; tetracycline antibiotic; rifamycin antibiotic; diaminopyrimidine antibiotic; phenicol antibiotic; penem	antibiotic efflux	resistance-nodulation-cell division (RND) antibiotic efflux pump	100
fenghuang.7.fa_19733	Strict	750	1898.63	adeF	99.68	3000777	protein homolog model	n/a	n/a	fluoroquinolone antibiotic; tetracycline antibiotic	antibiotic efflux	resistance-nodulation-cell division (RND) antibiotic efflux pump	89.05
fenghuang.7.fa_19734	Strict	900	962.6	adeH	99.79	3000779	protein homolog model	n/a	n/a	fluoroquinolone antibiotic; tetracycline antibiotic	antibiotic efflux	resistance-nodulation-cell division (RND) antibiotic efflux pump	99.79
fenghuang.7.fa_23405	Strict	750	771.155	adeF	42.9	3000777	protein homolog model	n/a	n/a	fluoroquinolone antibiotic; tetracycline antibiotic	antibiotic efflux	resistance-nodulation-cell division (RND) antibiotic efflux pump	98.87
fenghuang.7.fa_24601	Strict	750	781.171	adeF	43.47	3000777	protein homolog model	n/a	n/a	fluoroquinolone antibiotic; tetracycline antibiotic	antibiotic efflux	resistance-nodulation-cell division (RND) antibiotic efflux pump	99.24
fenghuang.8.fa_02171	Strict	1050	26.1794	lmrC	100	3002881	protein homolog model	n/a	n/a	macrolide antibiotic; lincosamide antibiotic; streptogramin antibiotic; tetracycline antibiotic; oxazolidinone antibiotic; phenicol antibiotic; pleuromutilin antibiotic	antibiotic target protection	ABC-F ATP-binding cassette ribosomal protection protein	46
fenghuang.8.fa_02741	Strict	750	1695.63	adeF	83.38	3000777	protein homolog model	n/a	n/a	fluoroquinolone antibiotic; tetracycline antibiotic	antibiotic efflux	resistance-nodulation-cell division (RND) antibiotic efflux pump	100.09
fenghuang.8.fa_06322	Strict	750	750.74	adeF	42.56	3000777	protein homolog model	n/a	n/a	fluoroquinolone antibiotic; tetracycline antibiotic	antibiotic efflux	resistance-nodulation-cell division (RND) antibiotic efflux pump	98.3
fenghuang.8.fa_07025	Strict	500	563.148	OXA-770	98.91	3005974	protein homolog model	n/a	n/a	carbapenem; cephalosporin; penam	antibiotic inactivation	OXA beta-lactamase	100
fenghuang.8.fa_10806	Strict	500	22.7126	APH(3')-IIc	100	3002646	protein homolog model	n/a	n/a	aminoglycoside antibiotic	antibiotic inactivation	APH(3')	36.7
fenghuang.8.fa_11802	Strict	750	821.231	adeF	43.71	3000777	protein homolog model	n/a	n/a	fluoroquinolone antibiotic; tetracycline antibiotic	antibiotic efflux	resistance-nodulation-cell division (RND) antibiotic efflux pump	99.24
fenghuang.8.fa_14908	Strict	500	550.436	APH(3')-Ia	97.79	3002641	protein homolog model	n/a	n/a	aminoglycoside antibiotic	antibiotic inactivation	APH(3')	99.26
fenghuang.8.fa_15574	Strict	750	23.8682	adeA	100	3000774	protein homolog model	n/a	n/a	glycylcycline; tetracycline antibiotic	antibiotic efflux	resistance-nodulation-cell division (RND) antibiotic efflux pump	30.3
fenghuang.8.fa_16000	Strict	450	44.2838	aadA9	100	3002609	protein homolog model	n/a	n/a	aminoglycoside antibiotic	antibiotic inactivation	ANT(3'')	58.86
fenghuang.8.fa_19373	Strict	2110	21.1718	MexF	100	3000804	protein homolog model	n/a	n/a	fluoroquinolone antibiotic; diaminopyrimidine antibiotic; phenicol antibiotic	antibiotic efflux	resistance-nodulation-cell division (RND) antibiotic efflux pump	5.65
fenghuang.9.fa_00031	Strict	400	23.0978	IND-6	100	3002262	protein homolog model	n/a	n/a	carbapenem	antibiotic inactivation	IND beta-lactamase	52.3
fenghuang.9.fa_02609	Strict	600	20.7866	clbA	100	3002814	protein homolog model	n/a	n/a	lincosamide antibiotic; streptogramin antibiotic; oxazolidinone antibiotic; phenicol antibiotic; pleuromutilin antibiotic	antibiotic target alteration	Cfr 23S ribosomal RNA methyltransferase	10.6
fenghuang.9.fa_03851	Strict	800	22.3274	MuxA	100	3004073	protein homolog model	n/a	n/a	macrolide antibiotic; monobactam; tetracycline antibiotic; aminocoumarin antibiotic	antibiotic efflux	resistance-nodulation-cell division (RND) antibiotic efflux pump	18.08
fenghuang.9.fa_04856	Strict	750	23.483	adeA	100	3000774	protein homolog model	n/a	n/a	glycylcycline; tetracycline antibiotic	antibiotic efflux	resistance-nodulation-cell division (RND) antibiotic efflux pump	30.3
fenghuang.9.fa_08999	Strict	700	23.483	Klebsiella pneumoniae KpnG	100	3004588	protein homolog model	n/a	n/a	macrolide antibiotic; fluoroquinolone antibiotic; aminoglycoside antibiotic; carbapenem; cephalosporin; penam; peptide antibiotic; penem	antibiotic efflux	major facilitator superfamily (MFS) antibiotic efflux pump	39.23
fenghuang.9.fa_19033	Strict	750	757.673	adeF	42.8	3000777	protein homolog model	n/a	n/a	fluoroquinolone antibiotic; tetracycline antibiotic	antibiotic efflux	resistance-nodulation-cell division (RND) antibiotic efflux pump	99.24
fenghuang.9.fa_20658	Perfect	950	1000.73	msrE	100	3003109	protein homolog model	n/a	n/a	macrolide antibiotic; lincosamide antibiotic; streptogramin antibiotic; tetracycline antibiotic; oxazolidinone antibiotic; phenicol antibiotic; pleuromutilin antibiotic	antibiotic target protection	ABC-F ATP-binding cassette ribosomal protection protein	100
fenghuang.9.fa_20659	Perfect	500	600.127	mphE	100	3003741	protein homolog model	n/a	n/a	macrolide antibiotic	antibiotic inactivation	macrolide phosphotransferase (MPH)	100
fenghuang.9.fa_21215	Strict	600	23.483	DES-1	100	3004780	protein homolog model	n/a	n/a	penam	antibiotic inactivation	DES beta-lactamase	27.16
fenghuang.9.fa_23686	Strict	400	25.409	IND-6	100	3002262	protein homolog model	n/a	n/a	carbapenem	antibiotic inactivation	IND beta-lactamase	128.87
hengtang.1.fa_03062	Strict	400	26.5646	IND-6	100	3002262	protein homolog model	n/a	n/a	carbapenem	antibiotic inactivation	IND beta-lactamase	146.86
hengtang.1.fa_04018	Strict	980	21.9422	opcM	100	3003037	protein homolog model	n/a	n/a	fluoroquinolone antibiotic; aminoglycoside antibiotic	antibiotic efflux	resistance-nodulation-cell division (RND) antibiotic efflux pump	11.52
hengtang.1.fa_05724	Strict	750	759.985	adeF	42.21	3000777	protein homolog model	n/a	n/a	fluoroquinolone antibiotic; tetracycline antibiotic	antibiotic efflux	resistance-nodulation-cell division (RND) antibiotic efflux pump	99.24
yugan.8.fa_21491	Strict	850	21.557	baeS	100	3000829	protein homolog model	n/a	n/a	aminoglycoside antibiotic; aminocoumarin antibiotic	antibiotic efflux	resistance-nodulation-cell division (RND) antibiotic efflux pump	11.78
yugan.8.fa_23627	Strict	575	22.3274	EAM-1	100	3006873	protein homolog model	n/a	n/a	carbapenem	antibiotic inactivation	EAM beta-lactamase	21.7
yugan.8.fa_24020	Strict	1900	20.4014	acrB	100	3000216	protein homolog model	n/a	n/a	fluoroquinolone antibiotic; cephalosporin; glycylcycline; penam; tetracycline antibiotic; rifamycin antibiotic; phenicol antibiotic; triclosan	antibiotic efflux	resistance-nodulation-cell division (RND) antibiotic efflux pump	3.24
yugan.8.fa_29189	Strict	700	24.6386	vanKI	100	3003727	protein homolog model	n/a	n/a	glycopeptide antibiotic	antibiotic target alteration	glycopeptide resistance gene cluster; vanK	54.93
yugan.9.fa_01488	Strict	250	20.7866	DfrA37	100	3005347	protein homolog model	n/a	n/a	diaminopyrimidine antibiotic	antibiotic target replacement	trimethoprim resistant dihydrofolate reductase dfr	28.66
yugan.9.fa_05286	Strict	3000	24.6386	abcA	100	3003942	protein homolog model	n/a	n/a	cephalosporin; penam; peptide antibiotic	antibiotic efflux	ATP-binding cassette (ABC) antibiotic efflux pump	9.99
yugan.9.fa_06345	Strict	400	20.7866	ErmE	100	3000326	protein homolog model	n/a	n/a	macrolide antibiotic; lincosamide antibiotic; streptogramin antibiotic	antibiotic target alteration	Erm 23S ribosomal RNA methyltransferase	12.86
yugan.9.fa_08510	Strict	400	22.3274	ErmU	100	3001305	protein homolog model	n/a	n/a	macrolide antibiotic; lincosamide antibiotic; streptogramin antibiotic	antibiotic target alteration	Erm 23S ribosomal RNA methyltransferase	20.86
yugan.9.fa_10149	Strict	450	21.1718	rmtB	100	3000860	protein homolog model	n/a	n/a	aminoglycoside antibiotic	antibiotic target alteration	16S rRNA methyltransferase (G1405)	22.71
yugan.9.fa_10315	Strict	1050	31.9574	lmrC	100	3002881	protein homolog model	n/a	n/a	macrolide antibiotic; lincosamide antibiotic; streptogramin antibiotic; tetracycline antibiotic; oxazolidinone antibiotic; phenicol antibiotic; pleuromutilin antibiotic	antibiotic target protection	ABC-F ATP-binding cassette ribosomal protection protein	55.09
yugan.9.fa_17303	Strict	750	24.2534	tet(51)	100	3004586	protein homolog model	n/a	n/a	tetracycline antibiotic	antibiotic inactivation	tetracycline inactivation enzyme	46.77
yugan.9.fa_21074	Strict	500	22.3274	Vibrio cholerae varG	100	3004289	protein homolog model	n/a	n/a	carbapenem	antibiotic inactivation	subclass B1 Vibrio cholerae varG beta-lactamase	22.56
yugan.9.fa_22219	Strict	500	22.3274	CARB-45	100	3005579	protein homolog model	n/a	n/a	penam	antibiotic inactivation	CARB beta-lactamase	16.96
yugan.9.fa_24422	Strict	650	26.1794	adeL	100	3000620	protein homolog model	n/a	n/a	fluoroquinolone antibiotic; tetracycline antibiotic	antibiotic efflux	resistance-nodulation-cell division (RND) antibiotic efflux pump	126.41
zhoutang.1.fa_06008	Strict	400	26.1794	IND-6	100	3002262	protein homolog model	n/a	n/a	carbapenem	antibiotic inactivation	IND beta-lactamase	138.08
zhoutang.1.fa_08407	Strict	750	21.9422	PAC-1	100	3005150	protein homolog model	n/a	n/a	cephalosporin	antibiotic inactivation	PAC beta-lactamase	14.96
zhoutang.1.fa_09484	Strict	1900	21.1718	MuxB	100	3004074	protein homolog model	n/a	n/a	macrolide antibiotic; monobactam; tetracycline antibiotic; aminocoumarin antibiotic	antibiotic efflux	resistance-nodulation-cell division (RND) antibiotic efflux pump	4.41
zhoutang.1.fa_19705	Strict	300	24.2534	dfrA24	100	3002856	protein homolog model	n/a	n/a	diaminopyrimidine antibiotic	antibiotic target replacement	trimethoprim resistant dihydrofolate reductase dfr	76.76
zhoutang.1.fa_20463	Strict	400	22.7126	Erm(38)	100	3000601	protein homolog model	n/a	n/a	macrolide antibiotic; lincosamide antibiotic; streptogramin antibiotic	antibiotic target alteration	Erm 23S ribosomal RNA methyltransferase	22.54
zhoutang.1.fa_26071	Strict	300	21.1718	AAC(3)-IIb	100	3002534	protein homolog model	n/a	n/a	aminoglycoside antibiotic	antibiotic inactivation	AAC(3)	23.05
zhoutang.1.fa_28076	Strict	500	24.6386	OXA-3	100	3001398	protein homolog model	n/a	n/a	carbapenem; cephalosporin; penam	antibiotic inactivation	OXA beta-lactamase	33.09
zhoutang.1.fa_29303	Strict	750	1699.1	adeF	83.29	3000777	protein homolog model	n/a	n/a	fluoroquinolone antibiotic; tetracycline antibiotic	antibiotic efflux	resistance-nodulation-cell division (RND) antibiotic efflux pump	100.09
zhoutang.1.fa_32134	Strict	400	26.1794	IND-6	100	3002262	protein homolog model	n/a	n/a	carbapenem	antibiotic inactivation	IND beta-lactamase	144.77
zhoutang.1.fa_35098	Strict	2130	24.6386	mtrD	100	3000811	protein homolog model	n/a	n/a	macrolide antibiotic; penam	antibiotic efflux	resistance-nodulation-cell division (RND) antibiotic efflux pump	19.12
zhoutang.10.fa_01100	Strict	750	831.247	adeF	44.47	3000777	protein homolog model	n/a	n/a	fluoroquinolone antibiotic; tetracycline antibiotic	antibiotic efflux	resistance-nodulation-cell division (RND) antibiotic efflux pump	97.92
zhoutang.10.fa_01856	Strict	1200	21.557	tetB(P)	100	3000195	protein homolog model	n/a	n/a	tetracycline antibiotic	antibiotic target protection	tetracycline-resistant ribosomal protection protein	9.05
zhoutang.10.fa_08360	Strict	750	781.171	adeF	62.57	3000777	protein homolog model	n/a	n/a	fluoroquinolone antibiotic; tetracycline antibiotic	antibiotic efflux	resistance-nodulation-cell division (RND) antibiotic efflux pump	67.04
zhoutang.10.fa_14040	Strict	500	21.9422	mphL	100	3003072	protein homolog model	n/a	n/a	macrolide antibiotic	antibiotic inactivation	macrolide phosphotransferase (MPH)	21.78
zhoutang.10.fa_16846	Strict	750	771.155	adeF	42.35	3000777	protein homolog model	n/a	n/a	fluoroquinolone antibiotic; tetracycline antibiotic	antibiotic efflux	resistance-nodulation-cell division (RND) antibiotic efflux pump	98.49
zhoutang.10.fa_32655	Strict	600	22.7126	Acinetobacter baumannii AbaQ	100	3004574	protein homolog model	n/a	n/a	fluoroquinolone antibiotic	antibiotic efflux	major facilitator superfamily (MFS) antibiotic efflux pump	23.27
zhoutang.10.fa_34438	Strict	555	22.3274	GOB-15	100	3004807	protein homolog model	n/a	n/a	carbapenem; cephalosporin; penam	antibiotic inactivation	GOB beta-lactamase	16.78
zhoutang.11.fa_05469	Strict	700	22.7126	ACT-64	100	3006259	protein homolog model	n/a	n/a	carbapenem; cephalosporin; cephamycin; penam	antibiotic inactivation	ACT beta-lactamase	25.2
zhoutang.11.fa_07838	Strict	400	25.7942	IND-6	100	3002262	protein homolog model	n/a	n/a	carbapenem	antibiotic inactivation	IND beta-lactamase	146.44
zhoutang.11.fa_08221	Strict	400	26.1794	IND-6	100	3002262	protein homolog model	n/a	n/a	carbapenem	antibiotic inactivation	IND beta-lactamase	147.28
zhoutang.11.fa_19613	Strict	700	23.0978	vanSE	100	3002935	protein homolog model	n/a	n/a	glycopeptide antibiotic	antibiotic target alteration	vanS; glycopeptide resistance gene cluster	27.73
zhoutang.11.fa_21927	Strict	1450	23.8682	BahA	100	3003984	protein homolog model	n/a	n/a	peptide antibiotic	antibiotic inactivation	Bah amidohydrolase	24.34
zhoutang.11.fa_29109	Strict	700	22.7126	Acinetobacter baumannii AbaF	100	3004573	protein homolog model	n/a	n/a	fosfomycin	antibiotic efflux	major facilitator superfamily (MFS) antibiotic efflux pump	16.32
zhoutang.11.fa_31473	Strict	750	1506.89	adeF	72.2	3000777	protein homolog model	n/a	n/a	fluoroquinolone antibiotic; tetracycline antibiotic	antibiotic efflux	resistance-nodulation-cell division (RND) antibiotic efflux pump	100.94
zhoutang.11.fa_32308	Strict	750	823.928	adeF	43.53	3000777	protein homolog model	n/a	n/a	fluoroquinolone antibiotic; tetracycline antibiotic	antibiotic efflux	resistance-nodulation-cell division (RND) antibiotic efflux pump	100.38
zhoutang.12.fa_11394	Strict	550	23.0978	OXA-285	100	3001740	protein homolog model	n/a	n/a	carbapenem; cephalosporin; penam	antibiotic inactivation	OXA beta-lactamase	48.19
zhoutang.12.fa_15317	Strict	500	21.9422	OXA-658	100	3005873	protein homolog model	n/a	n/a	carbapenem; cephalosporin; penam	antibiotic inactivation	OXA beta-lactamase	27.62
zhoutang.12.fa_34327	Strict	750	831.247	adeF	44.65	3000777	protein homolog model	n/a	n/a	fluoroquinolone antibiotic; tetracycline antibiotic	antibiotic efflux	resistance-nodulation-cell division (RND) antibiotic efflux pump	97.92
zhoutang.13.fa_01290	Strict	1190	26.1794	novA	100	3002522	protein homolog model	n/a	n/a	aminocoumarin antibiotic	antibiotic efflux	ATP-binding cassette (ABC) antibiotic efflux pump	51.22
zhoutang.13.fa_12641	Strict	750	772.696	adeF	43.05	3000777	protein homolog model	n/a	n/a	fluoroquinolone antibiotic; tetracycline antibiotic	antibiotic efflux	resistance-nodulation-cell division (RND) antibiotic efflux pump	98.3
zhoutang.13.fa_12826	Strict	500	20.7866	OXA-192	100	3001766	protein homolog model	n/a	n/a	carbapenem; cephalosporin; penam	antibiotic inactivation	OXA beta-lactamase	15.99
zhoutang.13.fa_25359	Strict	100	103.605	rsmA	87.93	3005069	protein homolog model	n/a	n/a	fluoroquinolone antibiotic; diaminopyrimidine antibiotic; phenicol antibiotic	antibiotic efflux	resistance-nodulation-cell division (RND) antibiotic efflux pump	126.23
zhoutang.13.fa_31969	Strict	500	23.8682	CTX-M-217	100	3005640	protein homolog model	n/a	n/a	cephalosporin	antibiotic inactivation	CTX-M beta-lactamase	60.82
zhoutang.13.fa_35285	Strict	750	1296.95	adeF	63.27	3000777	protein homolog model	n/a	n/a	fluoroquinolone antibiotic; tetracycline antibiotic	antibiotic efflux	resistance-nodulation-cell division (RND) antibiotic efflux pump	101.13
zhoutang.14.fa_02752	Strict	750	756.133	adeF	42.5	3000777	protein homolog model	n/a	n/a	fluoroquinolone antibiotic; tetracycline antibiotic	antibiotic efflux	resistance-nodulation-cell division (RND) antibiotic efflux pump	98.39
zhoutang.14.fa_02804	Strict	650	23.0978	mexM	100	3003704	protein homolog model	n/a	n/a	phenicol antibiotic	antibiotic efflux	resistance-nodulation-cell division (RND) antibiotic efflux pump	34.03
zhoutang.2.fa_10763	Strict	2200	23.483	rpoB2	100	3000501	protein homolog model	n/a	n/a	rifamycin antibiotic	antibiotic target alteration; antibiotic target replacement	rifamycin-resistant beta-subunit of RNA polymerase (rpoB)	11.02
zhoutang.2.fa_10822	Strict	210	21.9422	Escherichia coli marR mutant conferring antibiotic resistance	100	3003378	protein overexpression model	n/a	n/a	fluoroquinolone antibiotic; cephalosporin; glycylcycline; penam; tetracycline antibiotic; rifamycin antibiotic; phenicol antibiotic; triclosan	antibiotic target alteration; antibiotic efflux	resistance-nodulation-cell division (RND) antibiotic efflux pump	48.61
zhoutang.2.fa_14507	Strict	750	780.015	adeF	43.21	3000777	protein homolog model	n/a	n/a	fluoroquinolone antibiotic; tetracycline antibiotic	antibiotic efflux	resistance-nodulation-cell division (RND) antibiotic efflux pump	98.11
zhoutang.2.fa_20257	Strict	500	22.3274	TEM-183	100	3001045	protein homolog model	n/a	n/a	monobactam; cephalosporin; penam; penem	antibiotic inactivation	TEM beta-lactamase	24.48
zhoutang.2.fa_33188	Strict	1300	21.9422	vanTG	100	3002972	protein homolog model	n/a	n/a	glycopeptide antibiotic	antibiotic target alteration	glycopeptide resistance gene cluster; vanT	10.39
zhoutang.3.fa_06379	Strict	750	781.556	adeF	42.9	3000777	protein homolog model	n/a	n/a	fluoroquinolone antibiotic; tetracycline antibiotic	antibiotic efflux	resistance-nodulation-cell division (RND) antibiotic efflux pump	99.24
zhoutang.3.fa_13720	Strict	750	811.216	adeF	44.08	3000777	protein homolog model	n/a	n/a	fluoroquinolone antibiotic; tetracycline antibiotic	antibiotic efflux	resistance-nodulation-cell division (RND) antibiotic efflux pump	99.15
zhoutang.3.fa_19155	Strict	2200	26.1794	Bifidobacterium bifidum ileS conferring resistance to mupirocin	100	3003730	protein homolog model	n/a	n/a	mupirocin	antibiotic target alteration	antibiotic-resistant isoleucyl-tRNA synthetase (ileS)	24.21
zhoutang.3.fa_24158	Strict	750	22.7126	tet(55)	100	3004591	protein homolog model	n/a	n/a	tetracycline antibiotic	antibiotic inactivation	tetracycline inactivation enzyme	12.21
zhoutang.3.fa_26348	Strict	100	102.064	rsmA	84.48	3005069	protein homolog model	n/a	n/a	fluoroquinolone antibiotic; diaminopyrimidine antibiotic; phenicol antibiotic	antibiotic efflux	resistance-nodulation-cell division (RND) antibiotic efflux pump	114.75
zhoutang.4.fa_01698	Strict	275	20.4014	AAC(6')-Iih	100	3002590	protein homolog model	n/a	n/a	aminoglycoside antibiotic	antibiotic inactivation	AAC(6')	21.86
zhoutang.4.fa_13133	Strict	700	23.0978	cmlv	100	3002700	protein homolog model	n/a	n/a	phenicol antibiotic	antibiotic inactivation	chloramphenicol phosphotransferase	24.54
zhoutang.5.fa_04400	Strict	1000	21.1718	tet(43)	100	3000573	protein homolog model	n/a	n/a	tetracycline antibiotic	antibiotic efflux	major facilitator superfamily (MFS) antibiotic efflux pump	10.21
zhoutang.5.fa_05182	Strict	525	20.4014	OKP-D-1	100	3006153	protein homolog model	n/a	n/a	cephalosporin; penam	antibiotic inactivation	OKP beta-lactamase	11.54
zhoutang.5.fa_11377	Strict	750	763.066	adeF	42.1	3000777	protein homolog model	n/a	n/a	fluoroquinolone antibiotic; tetracycline antibiotic	antibiotic efflux	resistance-nodulation-cell division (RND) antibiotic efflux pump	98.77
zhoutang.5.fa_21309	Strict	600	21.1718	ICR-Mo	100	3004569	protein homolog model	n/a	n/a	peptide antibiotic	antibiotic target alteration	intrinsic colistin resistant phosphoethanolamine transferase	10.04
zhoutang.5.fa_27944	Strict	500	21.9422	AIM-1	100	3000853	protein homolog model	n/a	n/a	cephalosporin; cephamycin; penam	antibiotic inactivation	AIM beta-lactamase	21.45
zhoutang.5.fa_28290	Strict	450	509.22	OXA-571	90.77	3005326	protein homolog model	n/a	n/a	carbapenem; cephalosporin; penam	antibiotic inactivation	OXA beta-lactamase	100
zhoutang.5.fa_29443	Strict	750	761.525	adeF	42.68	3000777	protein homolog model	n/a	n/a	fluoroquinolone antibiotic; tetracycline antibiotic	antibiotic efflux	resistance-nodulation-cell division (RND) antibiotic efflux pump	98.21
zhoutang.6.fa_01321	Strict	1900	21.1718	MexW	100	3003031	protein homolog model	n/a	n/a	macrolide antibiotic; fluoroquinolone antibiotic; tetracycline antibiotic; acridine dye; phenicol antibiotic; disinfecting agents and intercalating dyes	antibiotic efflux	resistance-nodulation-cell division (RND) antibiotic efflux pump	5.5
zhoutang.6.fa_03928	Strict	750	769.615	adeF	69.87	3000777	protein homolog model	n/a	n/a	fluoroquinolone antibiotic; tetracycline antibiotic	antibiotic efflux	resistance-nodulation-cell division (RND) antibiotic efflux pump	51.75
zhoutang.6.fa_08492	Strict	700	23.8682	ADC-8	100	3003854	protein homolog model	n/a	n/a	cephalosporin	antibiotic inactivation	ADC beta-lactamase without carbapenemase activity	25.69
zhoutang.6.fa_09760	Strict	575	22.7126	LUT-2	100	3006944	protein homolog model	n/a	n/a	cephalosporin	antibiotic inactivation	LUT beta-lactamase	27.7
zhoutang.6.fa_18028	Strict	750	807.749	adeF	44.39	3000777	protein homolog model	n/a	n/a	fluoroquinolone antibiotic; tetracycline antibiotic	antibiotic efflux	resistance-nodulation-cell division (RND) antibiotic efflux pump	97.92
zhoutang.6.fa_19492	Strict	500	23.0978	OXA-192	100	3001766	protein homolog model	n/a	n/a	carbapenem; cephalosporin; penam	antibiotic inactivation	OXA beta-lactamase	24.91
zhoutang.6.fa_19740	Strict	750	837.795	adeF	45	3000777	protein homolog model	n/a	n/a	fluoroquinolone antibiotic; tetracycline antibiotic	antibiotic efflux	resistance-nodulation-cell division (RND) antibiotic efflux pump	98.96
zhoutang.6.fa_20899	Strict	400	25.0238	Erm(K)	100	3004643	protein homolog model	n/a	n/a	macrolide antibiotic; lincosamide antibiotic; streptogramin antibiotic	antibiotic target alteration	Erm 23S ribosomal RNA methyltransferase	96.13
zhoutang.6.fa_26496	Strict	1250	21.9422	mecA	100	3000617	protein homolog model	n/a	n/a	penam	antibiotic target replacement	methicillin resistant PBP2	5.84
zhoutang.6.fa_28916	Strict	750	1025.77	adeF	52.59	3000777	protein homolog model	n/a	n/a	fluoroquinolone antibiotic; tetracycline antibiotic	antibiotic efflux	resistance-nodulation-cell division (RND) antibiotic efflux pump	100
zhoutang.6.fa_31053	Strict	1050	22.7126	facT	100	3001313	protein homolog model	n/a	n/a	elfamycin antibiotic	antibiotic efflux	major facilitator superfamily (MFS) antibiotic efflux pump	13.24
zhoutang.7.fa_04869	Strict	100	104.76	rsmA	85	3005069	protein homolog model	n/a	n/a	fluoroquinolone antibiotic; diaminopyrimidine antibiotic; phenicol antibiotic	antibiotic efflux	resistance-nodulation-cell division (RND) antibiotic efflux pump	139.34
zhoutang.7.fa_06241	Strict	400	20.7866	QnrS6	100	3002795	protein homolog model	n/a	n/a	fluoroquinolone antibiotic	antibiotic target protection	quinolone resistance protein (qnr)	21.1
zhoutang.7.fa_21188	Strict	750	778.859	adeF	42.27	3000777	protein homolog model	n/a	n/a	fluoroquinolone antibiotic; tetracycline antibiotic	antibiotic efflux	resistance-nodulation-cell division (RND) antibiotic efflux pump	99.72
zhoutang.7.fa_21189	Strict	750	783.867	adeF	41.83	3000777	protein homolog model	n/a	n/a	fluoroquinolone antibiotic; tetracycline antibiotic	antibiotic efflux	resistance-nodulation-cell division (RND) antibiotic efflux pump	100
zhoutang.7.fa_22260	Strict	400	25.7942	IND-6	100	3002262	protein homolog model	n/a	n/a	carbapenem	antibiotic inactivation	IND beta-lactamase	144.77
zhoutang.7.fa_27483	Strict	500	22.7126	tet(59)	100	3004441	protein homolog model	n/a	n/a	tetracycline antibiotic	antibiotic efflux	major facilitator superfamily (MFS) antibiotic efflux pump	28.75
zhoutang.7.fa_34467	Strict	750	774.622	adeF	43.3	3000777	protein homolog model	n/a	n/a	fluoroquinolone antibiotic; tetracycline antibiotic	antibiotic efflux	resistance-nodulation-cell division (RND) antibiotic efflux pump	99.15
zhoutang.8.fa_04391	Strict	750	812.372	adeF	43.7	3000777	protein homolog model	n/a	n/a	fluoroquinolone antibiotic; tetracycline antibiotic	antibiotic efflux	resistance-nodulation-cell division (RND) antibiotic efflux pump	99.15
zhoutang.8.fa_12486	Strict	750	822.387	adeF	43.8	3000777	protein homolog model	n/a	n/a	fluoroquinolone antibiotic; tetracycline antibiotic	antibiotic efflux	resistance-nodulation-cell division (RND) antibiotic efflux pump	99.15
zhoutang.8.fa_14334	Strict	800	22.7126	cmlB1	100	3002699	protein homolog model	n/a	n/a	phenicol antibiotic	antibiotic efflux	major facilitator superfamily (MFS) antibiotic efflux pump	18.53
zhoutang.8.fa_17428	Strict	500	21.557	OXA-912	100	3006099	protein homolog model	n/a	n/a	carbapenem; cephalosporin; penam	antibiotic inactivation	OXA beta-lactamase	22.73
zhoutang.8.fa_31772	Strict	300	20.0162	AAC(3)-Xa	100	3002544	protein homolog model	n/a	n/a	aminoglycoside antibiotic	antibiotic inactivation	AAC(3)	13.38
zhoutang.8.fa_34073	Strict	400	22.7126	QnrVC7	100	3003193	protein homolog model	n/a	n/a	fluoroquinolone antibiotic	antibiotic target protection	quinolone resistance protein (qnr)	32.57
zhoutang.9.fa_09325	Strict	700	25.409	ADC-24	100	3006409	protein homolog model	n/a	n/a	cephalosporin	antibiotic inactivation	ADC beta-lactamases pending classification for carbapenemase activity	89.3
zhoutang.9.fa_18014	Strict	500	20.7866	APH(3')-VIIa	100	3002654	protein homolog model	n/a	n/a	aminoglycoside antibiotic	antibiotic inactivation	APH(3')	20.8
zhoutang.9.fa_20083	Strict	750	783.097	adeF	42.31	3000777	protein homolog model	n/a	n/a	fluoroquinolone antibiotic; tetracycline antibiotic	antibiotic efflux	resistance-nodulation-cell division (RND) antibiotic efflux pump	99.81
zhoutang.9.fa_22517	Strict	750	988.793	adeF	77.24	3000777	protein homolog model	n/a	n/a	fluoroquinolone antibiotic; tetracycline antibiotic	antibiotic efflux	resistance-nodulation-cell division (RND) antibiotic efflux pump	67.42
zhoutang.9.fa_29195	Strict	1450	21.1718	BahA	100	3003984	protein homolog model	n/a	n/a	peptide antibiotic	antibiotic inactivation	Bah amidohydrolase	6.25
zhoutang.9.fa_32721	Strict	750	770	adeF	42.98	3000777	protein homolog model	n/a	n/a	fluoroquinolone antibiotic; tetracycline antibiotic	antibiotic efflux	resistance-nodulation-cell division (RND) antibiotic efflux pump	98.3
zhoutang.9.fa_34426	Strict	750	806.209	adeF	44.1	3000777	protein homolog model	n/a	n/a	fluoroquinolone antibiotic; tetracycline antibiotic	antibiotic efflux	resistance-nodulation-cell division (RND) antibiotic efflux pump	99.06
ruichang.7.fa_34162	Strict	700	22.3274	LpsB	100	3005051	protein homolog model	n/a	n/a	peptide antibiotic	reduced permeability to antibiotic	Intrinsic peptide antibiotic resistant Lps	20.22
ruichang.8.fa_01537	Strict	750	816.224	adeF	46.02	3000777	protein homolog model	n/a	n/a	fluoroquinolone antibiotic; tetracycline antibiotic	antibiotic efflux	resistance-nodulation-cell division (RND) antibiotic efflux pump	98.11
ruichang.8.fa_07603	Strict	1650	22.3274	Streptococcus agalactiae mprF	100	3003774	protein homolog model	n/a	n/a	peptide antibiotic	antibiotic target alteration	defensin resistant mprF	10.98
ruichang.8.fa_15429	Strict	1900	23.8682	AcrF	100	3000502	protein homolog model	n/a	n/a	fluoroquinolone antibiotic; cephalosporin; cephamycin; penam	antibiotic efflux	resistance-nodulation-cell division (RND) antibiotic efflux pump	14.8
ruichang.8.fa_19490	Strict	750	1368.99	adeF	67.33	3000777	protein homolog model	n/a	n/a	fluoroquinolone antibiotic; tetracycline antibiotic	antibiotic efflux	resistance-nodulation-cell division (RND) antibiotic efflux pump	100
ruichang.8.fa_20826	Strict	1500	21.557	LptD	100	3005059	protein homolog model	n/a	n/a	carbapenem; peptide antibiotic; aminocoumarin antibiotic; rifamycin antibiotic	antibiotic efflux	ATP-binding cassette (ABC) antibiotic efflux pump	9.21
ruichang.8.fa_22541	Strict	750	1353.58	adeF	66.73	3000777	protein homolog model	n/a	n/a	fluoroquinolone antibiotic; tetracycline antibiotic	antibiotic efflux	resistance-nodulation-cell division (RND) antibiotic efflux pump	100
ruichang.8.fa_25241	Strict	750	1081.24	adeF	54.76	3000777	protein homolog model	n/a	n/a	fluoroquinolone antibiotic; tetracycline antibiotic	antibiotic efflux	resistance-nodulation-cell division (RND) antibiotic efflux pump	99.15
ruichang.8.fa_28047	Strict	500	21.1718	APH(3'')-Ib	100	3002639	protein homolog model	n/a	n/a	aminoglycoside antibiotic	antibiotic inactivation	APH(3'')	21.72
ruichang.8.fa_34684	Strict	600	672.544	Acinetobacter baumannii AmvA	66.46	3004577	protein homolog model	n/a	n/a	macrolide antibiotic; acridine dye; disinfecting agents and intercalating dyes	antibiotic efflux	major facilitator superfamily (MFS) antibiotic efflux pump	100.81
ruichang.9.fa_05650	Strict	100	103.219	rsmA	87.72	3005069	protein homolog model	n/a	n/a	fluoroquinolone antibiotic; diaminopyrimidine antibiotic; phenicol antibiotic	antibiotic efflux	resistance-nodulation-cell division (RND) antibiotic efflux pump	98.36
ruichang.9.fa_06980	Strict	525	21.1718	EFM-1	100	3006884	protein homolog model	n/a	n/a	carbapenem	antibiotic inactivation	EFM beta-lactamase	12.91
ruichang.9.fa_07053	Perfect	450	567.385	OXA-646	100	3005339	protein homolog model	n/a	n/a	carbapenem; cephalosporin; penam	antibiotic inactivation	OXA beta-lactamase	100
ruichang.9.fa_08771	Strict	750	996.882	adeF	51.38	3000777	protein homolog model	n/a	n/a	fluoroquinolone antibiotic; tetracycline antibiotic	antibiotic efflux	resistance-nodulation-cell division (RND) antibiotic efflux pump	99.72
ruichang.9.fa_11898	Strict	200	172.17	YajC	96.59	3005040	protein homolog model	n/a	n/a	fluoroquinolone antibiotic; cephalosporin; glycylcycline; penam; tetracycline antibiotic; rifamycin antibiotic; phenicol antibiotic; triclosan	antibiotic efflux	resistance-nodulation-cell division (RND) antibiotic efflux pump	97.32
ruichang.9.fa_13405	Strict	2130	23.0978	mtrD	100	3000811	protein homolog model	n/a	n/a	macrolide antibiotic; penam	antibiotic efflux	resistance-nodulation-cell division (RND) antibiotic efflux pump	6.09
ruichang.9.fa_15063	Strict	450	535.028	OXA-915	96.03	3005336	protein homolog model	n/a	n/a	carbapenem; cephalosporin; penam	antibiotic inactivation	OXA beta-lactamase	99.64
ruichang.9.fa_16855	Strict	500	24.2534	OXA-205	100	3001483	protein homolog model	n/a	n/a	carbapenem; cephalosporin; penam	antibiotic inactivation	OXA beta-lactamase	26.32
ruichang.9.fa_17818	Strict	750	951.044	adeF	51.09	3000777	protein homolog model	n/a	n/a	fluoroquinolone antibiotic; tetracycline antibiotic	antibiotic efflux	resistance-nodulation-cell division (RND) antibiotic efflux pump	100.76
ruichang.9.fa_18775	Strict	750	757.288	adeF	42.15	3000777	protein homolog model	n/a	n/a	fluoroquinolone antibiotic; tetracycline antibiotic	antibiotic efflux	resistance-nodulation-cell division (RND) antibiotic efflux pump	94.33
ruichang.9.fa_32208	Strict	100	101.679	rsmA	90.91	3005069	protein homolog model	n/a	n/a	fluoroquinolone antibiotic; diaminopyrimidine antibiotic; phenicol antibiotic	antibiotic efflux	resistance-nodulation-cell division (RND) antibiotic efflux pump	109.84
ruichang.9.fa_32413	Strict	1650	21.9422	Listeria monocytogenes mprF	100	3003770	protein homolog model	n/a	n/a	peptide antibiotic	antibiotic target alteration	defensin resistant mprF	7.17
shazhouba.1.fa_10492	Strict	500	24.6386	TEM-178	100	3001043	protein homolog model	n/a	n/a	monobactam; cephalosporin; penam; penem	antibiotic inactivation	TEM beta-lactamase	43.51
shazhouba.1.fa_15978	Strict	1650	22.3274	Streptococcus agalactiae mprF	100	3003774	protein homolog model	n/a	n/a	peptide antibiotic	antibiotic target alteration	defensin resistant mprF	9.21
shazhouba.1.fa_17479	Strict	750	1041.95	adeF	52.7	3000777	protein homolog model	n/a	n/a	fluoroquinolone antibiotic; tetracycline antibiotic	antibiotic efflux	resistance-nodulation-cell division (RND) antibiotic efflux pump	99.53
shazhouba.1.fa_22394	Strict	190	204.142	qacE	98.18	3005009	protein homolog model	n/a	n/a	disinfecting agents and intercalating dyes	antibiotic efflux	major facilitator superfamily (MFS) antibiotic efflux pump	100
shazhouba.1.fa_24686	Strict	750	1516.9	adeF	73.36	3000777	protein homolog model	n/a	n/a	fluoroquinolone antibiotic; tetracycline antibiotic	antibiotic efflux	resistance-nodulation-cell division (RND) antibiotic efflux pump	100.66
shazhouba.1.fa_30302	Strict	2000	21.557	Staphylococcus aureus mupA conferring resistance to mupirocin	100	3000521	protein homolog model	n/a	n/a	mupirocin	antibiotic target alteration	antibiotic-resistant isoleucyl-tRNA synthetase (ileS)	5.57
shazhouba.1.fa_31764	Strict	700	23.483	ACT-60	100	3006255	protein homolog model	n/a	n/a	carbapenem; cephalosporin; cephamycin; penam	antibiotic inactivation	ACT beta-lactamase	13.91
shazhouba.1.fa_34675	Strict	800	23.0978	Chlamydia trachomatis intrinsic murA conferring resistance to fosfomycin	100	3003785	protein homolog model	n/a	n/a	fosfomycin	antibiotic target alteration	antibiotic-resistant murA transferase	25.9
shazhouba.10.fa_03134	Strict	1000	22.7126	MCR-7.1	100	3004517	protein homolog model	n/a	n/a	peptide antibiotic	antibiotic target alteration	MCR phosphoethanolamine transferase	18.18
shazhouba.10.fa_23839	Strict	700	21.1718	tap	100	3000343	protein homolog model	n/a	n/a	tetracycline antibiotic	antibiotic efflux	major facilitator superfamily (MFS) antibiotic efflux pump	10.02
shazhouba.10.fa_31660	Strict	500	21.1718	SMB-1	100	3000854	protein homolog model	n/a	n/a	carbapenem; cephalosporin; penam	antibiotic inactivation	SMB beta-lactamase	18.57
shazhouba.11.fa_02947	Strict	400	24.2534	qnrE1	100	3004636	protein homolog model	n/a	n/a	fluoroquinolone antibiotic	antibiotic target protection	quinolone resistance protein (qnr)	52.8
shazhouba.11.fa_03100	Strict	750	821.617	adeF	51.54	3000777	protein homolog model	n/a	n/a	fluoroquinolone antibiotic; tetracycline antibiotic	antibiotic efflux	resistance-nodulation-cell division (RND) antibiotic efflux pump	84.7
shazhouba.2.fa_04069	Strict	750	1066.99	adeF	54.21	3000777	protein homolog model	n/a	n/a	fluoroquinolone antibiotic; tetracycline antibiotic	antibiotic efflux	resistance-nodulation-cell division (RND) antibiotic efflux pump	100.09
shazhouba.2.fa_17877	Strict	2110	23.483	MexF	100	3000804	protein homolog model	n/a	n/a	fluoroquinolone antibiotic; diaminopyrimidine antibiotic; phenicol antibiotic	antibiotic efflux	resistance-nodulation-cell division (RND) antibiotic efflux pump	9.42
shazhouba.2.fa_19318	Strict	750	759.599	adeF	42.04	3000777	protein homolog model	n/a	n/a	fluoroquinolone antibiotic; tetracycline antibiotic	antibiotic efflux	resistance-nodulation-cell division (RND) antibiotic efflux pump	98.3
shazhouba.2.fa_19937	Strict	275	317.775	AAC(6')-32	81.52	3002586	protein homolog model	n/a	n/a	aminoglycoside antibiotic	antibiotic inactivation	AAC(6')	100
shazhouba.2.fa_24974	Strict	750	753.436	adeF	42.88	3000777	protein homolog model	n/a	n/a	fluoroquinolone antibiotic; tetracycline antibiotic	antibiotic efflux	resistance-nodulation-cell division (RND) antibiotic efflux pump	98.87
shazhouba.2.fa_26024	Strict	600	21.557	cipA	100	3003907	protein homolog model	n/a	n/a	lincosamide antibiotic; streptogramin antibiotic; oxazolidinone antibiotic; phenicol antibiotic; pleuromutilin antibiotic	antibiotic target alteration	Cfr 23S ribosomal RNA methyltransferase	17.05
shazhouba.2.fa_30437	Strict	550	24.6386	AAK-1	100	3006863	protein homolog model	n/a	n/a	carbapenem	antibiotic inactivation	AAK beta-lactamase	63.29
shazhouba.2.fa_34049	Strict	750	863.603	adeF	46.96	3000777	protein homolog model	n/a	n/a	fluoroquinolone antibiotic; tetracycline antibiotic	antibiotic efflux	resistance-nodulation-cell division (RND) antibiotic efflux pump	100.76
shazhouba.2.fa_35207	Strict	340	23.8682	sta	100	3004699	protein homolog model	n/a	n/a	nucleoside antibiotic	antibiotic inactivation	streptothricin acetyltransferase (SAT)	74.07
shazhouba.2.fa_38364	Strict	550	21.1718	POM-2	100	3006975	protein homolog model	n/a	n/a	carbapenem	antibiotic inactivation	POM beta-lactamase	20.63
shazhouba.3.fa_05004	Strict	500	20.7866	OXA-704	100	3005911	protein homolog model	n/a	n/a	carbapenem; cephalosporin; penam	antibiotic inactivation	OXA beta-lactamase	17.52
shazhouba.3.fa_06809	Strict	2110	23.483	MexF	100	3000804	protein homolog model	n/a	n/a	fluoroquinolone antibiotic; diaminopyrimidine antibiotic; phenicol antibiotic	antibiotic efflux	resistance-nodulation-cell division (RND) antibiotic efflux pump	9.42
shazhouba.3.fa_11432	Strict	750	1025	adeF	52.72	3000777	protein homolog model	n/a	n/a	fluoroquinolone antibiotic; tetracycline antibiotic	antibiotic efflux	resistance-nodulation-cell division (RND) antibiotic efflux pump	99.34
shazhouba.3.fa_17907	Strict	750	862.833	adeF	46.48	3000777	protein homolog model	n/a	n/a	fluoroquinolone antibiotic; tetracycline antibiotic	antibiotic efflux	resistance-nodulation-cell division (RND) antibiotic efflux pump	98.96
shazhouba.3.fa_39228	Strict	2200	23.8682	rpoB2	100	3000501	protein homolog model	n/a	n/a	rifamycin antibiotic	antibiotic target alteration; antibiotic target replacement	rifamycin-resistant beta-subunit of RNA polymerase (rpoB)	10.41
shazhouba.3.fa_40152	Strict	250	270.781	tet(D)	42.86	3000168	protein homolog model	n/a	n/a	tetracycline antibiotic	antibiotic efflux	major facilitator superfamily (MFS) antibiotic efflux pump	99.49
shazhouba.3.fa_41260	Strict	750	970.689	adeF	51.68	3000777	protein homolog model	n/a	n/a	fluoroquinolone antibiotic; tetracycline antibiotic	antibiotic efflux	resistance-nodulation-cell division (RND) antibiotic efflux pump	100.47
shazhouba.4.fa_03368	Strict	750	1073.15	adeF	55.04	3000777	protein homolog model	n/a	n/a	fluoroquinolone antibiotic; tetracycline antibiotic	antibiotic efflux	resistance-nodulation-cell division (RND) antibiotic efflux pump	99.53
shazhouba.4.fa_07337	Strict	750	1430.62	adeF	69.97	3000777	protein homolog model	n/a	n/a	fluoroquinolone antibiotic; tetracycline antibiotic	antibiotic efflux	resistance-nodulation-cell division (RND) antibiotic efflux pump	99.91
shazhouba.4.fa_07344	Strict	1650	21.1718	Bacillus subtilis mprF	100	3003324	protein homolog model	n/a	n/a	peptide antibiotic	antibiotic target alteration	defensin resistant mprF	7.01
shazhouba.4.fa_09405	Strict	750	835.869	adeF	46.38	3000777	protein homolog model	n/a	n/a	fluoroquinolone antibiotic; tetracycline antibiotic	antibiotic efflux	resistance-nodulation-cell division (RND) antibiotic efflux pump	103.4
shazhouba.4.fa_12051	Strict	100	102.449	rsmA	84.21	3005069	protein homolog model	n/a	n/a	fluoroquinolone antibiotic; diaminopyrimidine antibiotic; phenicol antibiotic	antibiotic efflux	resistance-nodulation-cell division (RND) antibiotic efflux pump	103.28
shazhouba.4.fa_12914	Strict	400	25.7942	IND-6	100	3002262	protein homolog model	n/a	n/a	carbapenem	antibiotic inactivation	IND beta-lactamase	144.35
shazhouba.4.fa_15890	Strict	575	20.4014	ELM-1	100	3006885	protein homolog model	n/a	n/a	carbapenem	antibiotic inactivation	ELM beta-lactamase	13.1
shazhouba.4.fa_22131	Strict	500	26.1794	OXA-666	100	3005878	protein homolog model	n/a	n/a	carbapenem; cephalosporin; penam	antibiotic inactivation	OXA beta-lactamase	244.01
shazhouba.4.fa_31775	Strict	750	978.393	adeF	50.53	3000777	protein homolog model	n/a	n/a	fluoroquinolone antibiotic; tetracycline antibiotic	antibiotic efflux	resistance-nodulation-cell division (RND) antibiotic efflux pump	100.09
shazhouba.5.fa_00101	Strict	475	23.483	GMB-1	100	3006889	protein homolog model	n/a	n/a	carbapenem	antibiotic inactivation	GMB beta-lactamase	36.67
shazhouba.5.fa_01151	Strict	750	1185.24	adeF	58.77	3000777	protein homolog model	n/a	n/a	fluoroquinolone antibiotic; tetracycline antibiotic	antibiotic efflux	resistance-nodulation-cell division (RND) antibiotic efflux pump	99.81
shazhouba.5.fa_01565	Strict	400	21.9422	cprR	100	3005063	protein homolog model	n/a	n/a	peptide antibiotic	antibiotic target alteration; antibiotic efflux	pmr phosphoethanolamine transferase	22.87
shazhouba.5.fa_02494	Strict	900	21.9422	QepA4	100	3004379	protein homolog model	n/a	n/a	fluoroquinolone antibiotic	antibiotic efflux	major facilitator superfamily (MFS) antibiotic efflux pump	15.26
shazhouba.5.fa_08317	Strict	950	22.3274	adeK	100	3000782	protein homolog model	n/a	n/a	macrolide antibiotic; fluoroquinolone antibiotic; lincosamide antibiotic; carbapenem; cephalosporin; tetracycline antibiotic; rifamycin antibiotic; diaminopyrimidine antibiotic; phenicol antibiotic; penem	antibiotic efflux	resistance-nodulation-cell division (RND) antibiotic efflux pump	17.15
shazhouba.5.fa_09823	Strict	750	1527.69	adeF	74.31	3000777	protein homolog model	n/a	n/a	fluoroquinolone antibiotic; tetracycline antibiotic	antibiotic efflux	resistance-nodulation-cell division (RND) antibiotic efflux pump	102.64
shazhouba.5.fa_15464	Strict	300	23.0978	poxtA	100	3004470	protein homolog model	n/a	n/a	macrolide antibiotic; lincosamide antibiotic; streptogramin antibiotic; tetracycline antibiotic; oxazolidinone antibiotic; phenicol antibiotic; pleuromutilin antibiotic	antibiotic target protection	ABC-F ATP-binding cassette ribosomal protection protein	14.39
shazhouba.5.fa_24442	Strict	690	22.3274	MexJ	100	3003692	protein homolog model	n/a	n/a	macrolide antibiotic; tetracycline antibiotic; triclosan	antibiotic efflux	resistance-nodulation-cell division (RND) antibiotic efflux pump	21.25
shazhouba.5.fa_26838	Strict	500	22.3274	mphN	100	3004542	protein homolog model	n/a	n/a	macrolide antibiotic	antibiotic inactivation	macrolide phosphotransferase (MPH)	12.84
shazhouba.5.fa_35979	Strict	750	965.681	adeF	51.33	3000777	protein homolog model	n/a	n/a	fluoroquinolone antibiotic; tetracycline antibiotic	antibiotic efflux	resistance-nodulation-cell division (RND) antibiotic efflux pump	102.74
shazhouba.6.fa_00058	Strict	400	21.557	ErmX	100	3000596	protein homolog model	n/a	n/a	macrolide antibiotic; lincosamide antibiotic; streptogramin antibiotic	antibiotic target alteration	Erm 23S ribosomal RNA methyltransferase	23.94
shazhouba.6.fa_02871	Strict	550	563.533	lnuF	99.63	3002839	protein homolog model	n/a	n/a	lincosamide antibiotic	antibiotic inactivation	lincosamide nucleotidyltransferase (LNU)	100
shazhouba.6.fa_15324	Strict	575	21.1718	AST-1	100	3004740	protein homolog model	n/a	n/a	cephalosporin; penam	antibiotic inactivation	AST Beta-lactamase	18.06
shazhouba.6.fa_31695	Strict	500	21.557	OXA-34	100	3001428	protein homolog model	n/a	n/a	carbapenem; cephalosporin; penam	antibiotic inactivation	OXA beta-lactamase	22.96
shazhouba.6.fa_32685	Strict	750	1373.99	adeF	67.9	3000777	protein homolog model	n/a	n/a	fluoroquinolone antibiotic; tetracycline antibiotic	antibiotic efflux	resistance-nodulation-cell division (RND) antibiotic efflux pump	100.19
shazhouba.6.fa_36638	Strict	275	22.3274	AAC(6')-I30	100	3002588	protein homolog model	n/a	n/a	aminoglycoside antibiotic	antibiotic inactivation	AAC(6')	32.61
shazhouba.6.fa_36949	Strict	500	22.7126	Vibrio cholerae varG	100	3004289	protein homolog model	n/a	n/a	carbapenem	antibiotic inactivation	subclass B1 Vibrio cholerae varG beta-lactamase	23.33
shazhouba.7.fa_01092	Strict	2200	20.0162	Bifidobacterium bifidum ileS conferring resistance to mupirocin	100	3003730	protein homolog model	n/a	n/a	mupirocin	antibiotic target alteration	antibiotic-resistant isoleucyl-tRNA synthetase (ileS)	3.7
shazhouba.7.fa_10410	Strict	400	26.1794	AAC(3)-IV	100	3002539	protein homolog model	n/a	n/a	aminoglycoside antibiotic	antibiotic inactivation	AAC(3)	106.98
shazhouba.7.fa_19936	Strict	750	894.034	adeF	46.89	3000777	protein homolog model	n/a	n/a	fluoroquinolone antibiotic; tetracycline antibiotic	antibiotic efflux	resistance-nodulation-cell division (RND) antibiotic efflux pump	99.72
shazhouba.7.fa_21491	Strict	750	970.304	adeF	50.66	3000777	protein homolog model	n/a	n/a	fluoroquinolone antibiotic; tetracycline antibiotic	antibiotic efflux	resistance-nodulation-cell division (RND) antibiotic efflux pump	100.94
shazhouba.7.fa_22476	Strict	750	964.14	adeF	50.53	3000777	protein homolog model	n/a	n/a	fluoroquinolone antibiotic; tetracycline antibiotic	antibiotic efflux	resistance-nodulation-cell division (RND) antibiotic efflux pump	102.36
shazhouba.7.fa_24333	Strict	500	20.0162	APH(6)-Ia	100	3002657	protein homolog model	n/a	n/a	aminoglycoside antibiotic	antibiotic inactivation	APH(6)	11.73
shazhouba.7.fa_25334	Strict	300	20.7866	AAC(3)-IXa	100	3002543	protein homolog model	n/a	n/a	aminoglycoside antibiotic	antibiotic inactivation	AAC(3)	14.23
shazhouba.7.fa_33923	Strict	750	1246.11	adeF	61.02	3000777	protein homolog model	n/a	n/a	fluoroquinolone antibiotic; tetracycline antibiotic	antibiotic efflux	resistance-nodulation-cell division (RND) antibiotic efflux pump	103.68
shazhouba.8.fa_08464	Strict	1300	21.9422	vanTN	100	3002975	protein homolog model	n/a	n/a	glycopeptide antibiotic	antibiotic target alteration	glycopeptide resistance gene cluster; vanT	8.86
shazhouba.8.fa_10665	Strict	750	982.63	adeF	50.52	3000777	protein homolog model	n/a	n/a	fluoroquinolone antibiotic; tetracycline antibiotic	antibiotic efflux	resistance-nodulation-cell division (RND) antibiotic efflux pump	102.08
xinyu.5.fa_09107	Strict	790	20.7866	mtrC	100	3000810	protein homolog model	n/a	n/a	macrolide antibiotic; penam	antibiotic efflux	resistance-nodulation-cell division (RND) antibiotic efflux pump	11.89
xinyu.5.fa_09940	Strict	375	22.7126	vanXO	100	3002954	protein homolog model	n/a	n/a	glycopeptide antibiotic	antibiotic target alteration	vanX; glycopeptide resistance gene cluster	27.23
xinyu.5.fa_25936	Strict	225	21.557	Erm(41)	100	3000603	protein homolog model	n/a	n/a	macrolide antibiotic; lincosamide antibiotic; streptogramin antibiotic	antibiotic target alteration	Erm 23S ribosomal RNA methyltransferase	51.45
xinyu.5.fa_26664	Strict	500	278.1	OXA-17	100	3001412	protein homolog model	n/a	n/a	carbapenem; cephalosporin; penam	antibiotic inactivation	OXA beta-lactamase	50.75
xinyu.6.fa_00459	Strict	700	361.688	EreA2	99.43	3002826	protein homolog model	n/a	n/a	macrolide antibiotic	antibiotic inactivation	macrolide esterase	42.65
xinyu.6.fa_03513	Strict	1000	21.1718	eptA	100	3003576	protein homolog model	n/a	n/a	peptide antibiotic	antibiotic target alteration	pmr phosphoethanolamine transferase	5.48
xinyu.6.fa_18051	Strict	200	21.557	ANT(3'')-IIc	100	3004091	protein homolog model	n/a	n/a	aminoglycoside antibiotic	antibiotic inactivation	ANT(3'')	19.69
xinyu.6.fa_21761	Strict	500	22.3274	APH(3')-IIb	100	3002645	protein homolog model	n/a	n/a	aminoglycoside antibiotic	antibiotic inactivation	APH(3')	21.27
xinyu.6.fa_22223	Strict	420	20.4014	OXA-140	100	3001452	protein homolog model	n/a	n/a	carbapenem; cephalosporin; penam	antibiotic inactivation	OXA beta-lactamase	17.02
xinyu.7.fa_21052	Strict	1000	21.9422	MCR-9.1	100	3004684	protein homolog model	n/a	n/a	peptide antibiotic	antibiotic target alteration	MCR phosphoethanolamine transferase	11.32
xinyu.8.fa_20330	Strict	500	23.483	CARB-45	100	3005579	protein homolog model	n/a	n/a	penam	antibiotic inactivation	CARB beta-lactamase	38.16
xinyu.8.fa_27315	Strict	400	21.1718	Lactobacillus reuteri cat-TC	100	3002671	protein homolog model	n/a	n/a	phenicol antibiotic	antibiotic inactivation	chloramphenicol acetyltransferase (CAT)	21.43
xinyu.9.fa_18850	Strict	500	22.7126	mphN	100	3004542	protein homolog model	n/a	n/a	macrolide antibiotic	antibiotic inactivation	macrolide phosphotransferase (MPH)	18.58
xinyu.9.fa_24939	Strict	300	45.8246	AAC(3)-Ib	100	3002530	protein homolog model	n/a	n/a	aminoglycoside antibiotic	antibiotic inactivation	AAC(3)	101.7
yangjiang.1.fa_01527	Strict	500	26.5646	tet(C)	100	3000167	protein homolog model	n/a	n/a	tetracycline antibiotic	antibiotic efflux	major facilitator superfamily (MFS) antibiotic efflux pump	37.37
yangjiang.1.fa_01610	Strict	750	1174.07	adeF	59.16	3000777	protein homolog model	n/a	n/a	fluoroquinolone antibiotic; tetracycline antibiotic	antibiotic efflux	resistance-nodulation-cell division (RND) antibiotic efflux pump	99.62
yangjiang.1.fa_04227	Strict	400	26.1794	IND-6	100	3002262	protein homolog model	n/a	n/a	carbapenem	antibiotic inactivation	IND beta-lactamase	135.98
yangjiang.1.fa_12227	Strict	750	760.37	adeF	42.64	3000777	protein homolog model	n/a	n/a	fluoroquinolone antibiotic; tetracycline antibiotic	antibiotic efflux	resistance-nodulation-cell division (RND) antibiotic efflux pump	98.39
yangjiang.1.fa_19144	Strict	450	25.409	rmtF	100	3002666	protein homolog model	n/a	n/a	aminoglycoside antibiotic	antibiotic target alteration	16S rRNA methyltransferase (G1405)	79.54
yangjiang.1.fa_20988	Strict	450	23.0978	baeR	100	3000828	protein homolog model	n/a	n/a	aminoglycoside antibiotic; aminocoumarin antibiotic	antibiotic efflux	resistance-nodulation-cell division (RND) antibiotic efflux pump	27.08
yangjiang.1.fa_26869	Strict	700	21.1718	Klebsiella pneumoniae KpnH	100	3004597	protein homolog model	n/a	n/a	macrolide antibiotic; fluoroquinolone antibiotic; aminoglycoside antibiotic; carbapenem; cephalosporin; penam; peptide antibiotic; penem	antibiotic efflux	major facilitator superfamily (MFS) antibiotic efflux pump	10.74
yangjiang.1.fa_34541	Strict	2000	20.4014	adeB	100	3000775	protein homolog model	n/a	n/a	glycylcycline; tetracycline antibiotic	antibiotic efflux	resistance-nodulation-cell division (RND) antibiotic efflux pump	4.73
yangjiang.2.fa_00187	Strict	750	842.032	adeF	43.36	3000777	protein homolog model	n/a	n/a	fluoroquinolone antibiotic; tetracycline antibiotic	antibiotic efflux	resistance-nodulation-cell division (RND) antibiotic efflux pump	99.43
yangjiang.2.fa_03440	Strict	400	23.0978	IMP-4	100	3002195	protein homolog model	n/a	n/a	carbapenem; cephalosporin; cephamycin; penam; penem	antibiotic inactivation	IMP beta-lactamase	49.59
yangjiang.2.fa_05192	Strict	550	19.631	OXA-308	100	3001763	protein homolog model	n/a	n/a	carbapenem; cephalosporin; penam	antibiotic inactivation	OXA beta-lactamase	10.39
yangjiang.2.fa_05297	Strict	100	101.679	rsmA	89.09	3005069	protein homolog model	n/a	n/a	fluoroquinolone antibiotic; diaminopyrimidine antibiotic; phenicol antibiotic	antibiotic efflux	resistance-nodulation-cell division (RND) antibiotic efflux pump	114.75
yangjiang.2.fa_06871	Strict	750	23.0978	cmlB	100	3002698	protein homolog model	n/a	n/a	phenicol antibiotic	antibiotic efflux	major facilitator superfamily (MFS) antibiotic efflux pump	17.85
yangjiang.2.fa_16696	Strict	750	768.074	adeF	42.92	3000777	protein homolog model	n/a	n/a	fluoroquinolone antibiotic; tetracycline antibiotic	antibiotic efflux	resistance-nodulation-cell division (RND) antibiotic efflux pump	98.39
yangjiang.2.fa_34720	Strict	325	20.4014	AAC(6')-31	100	3002585	protein homolog model	n/a	n/a	aminoglycoside antibiotic	antibiotic inactivation	AAC(6')	22.67
yangjiang.2.fa_37930	Strict	600	25.7942	LRA-5	100	3002483	protein homolog model	n/a	n/a	cephalosporin; penam	antibiotic inactivation	class A LRA beta-lactamase	100.61
yangjiang.2.fa_47112	Strict	600	21.1718	Acinetobacter baumannii AmvA	100	3004577	protein homolog model	n/a	n/a	macrolide antibiotic; acridine dye; disinfecting agents and intercalating dyes	antibiotic efflux	major facilitator superfamily (MFS) antibiotic efflux pump	9.76
yangjiang.3.fa_32331	Strict	700	21.557	tet(A)	100	3000165	protein homolog model	n/a	n/a	tetracycline antibiotic	antibiotic efflux	major facilitator superfamily (MFS) antibiotic efflux pump	10.61
yangjiang.3.fa_37698	Strict	750	1085.09	adeF	55.34	3000777	protein homolog model	n/a	n/a	fluoroquinolone antibiotic; tetracycline antibiotic	antibiotic efflux	resistance-nodulation-cell division (RND) antibiotic efflux pump	101.23
yangjiang.3.fa_41737	Strict	500	23.8682	vanWB	100	3002964	protein homolog model	n/a	n/a	glycopeptide antibiotic	antibiotic target alteration	vanW; glycopeptide resistance gene cluster	20.36
yangjiang.3.fa_45779	Strict	500	21.557	OXA-360	100	3001547	protein homolog model	n/a	n/a	carbapenem; cephalosporin; penam	antibiotic inactivation	OXA beta-lactamase	16.3
yangjiang.3.fa_46323	Strict	750	811.216	adeF	43.71	3000777	protein homolog model	n/a	n/a	fluoroquinolone antibiotic; tetracycline antibiotic	antibiotic efflux	resistance-nodulation-cell division (RND) antibiotic efflux pump	98.58
yangjiang.4.fa_00271	Strict	700	22.7126	PDC-402	100	3006772	protein homolog model	n/a	n/a	monobactam; carbapenem; cephalosporin	antibiotic inactivation	PDC beta-lactamase	19.4
yangjiang.4.fa_02132	Strict	600	25.7942	LRA-5	100	3002483	protein homolog model	n/a	n/a	cephalosporin; penam	antibiotic inactivation	class A LRA beta-lactamase	100.92
yangjiang.4.fa_03087	Strict	750	759.599	adeF	42.07	3000777	protein homolog model	n/a	n/a	fluoroquinolone antibiotic; tetracycline antibiotic	antibiotic efflux	resistance-nodulation-cell division (RND) antibiotic efflux pump	99.24
yangjiang.4.fa_09953	Strict	100	101.293	rsmA	87.27	3005069	protein homolog model	n/a	n/a	fluoroquinolone antibiotic; diaminopyrimidine antibiotic; phenicol antibiotic	antibiotic efflux	resistance-nodulation-cell division (RND) antibiotic efflux pump	111.48
yangjiang.4.fa_10374	Strict	750	763.837	adeF	41.14	3000777	protein homolog model	n/a	n/a	fluoroquinolone antibiotic; tetracycline antibiotic	antibiotic efflux	resistance-nodulation-cell division (RND) antibiotic efflux pump	99.62
yangjiang.4.fa_15078	Strict	750	757.288	adeF	42.28	3000777	protein homolog model	n/a	n/a	fluoroquinolone antibiotic; tetracycline antibiotic	antibiotic efflux	resistance-nodulation-cell division (RND) antibiotic efflux pump	99.81
yangjiang.4.fa_16312	Strict	750	778.859	adeF	44.1	3000777	protein homolog model	n/a	n/a	fluoroquinolone antibiotic; tetracycline antibiotic	antibiotic efflux	resistance-nodulation-cell division (RND) antibiotic efflux pump	98.68
yangjiang.4.fa_17396	Strict	100	103.605	rsmA	80.33	3005069	protein homolog model	n/a	n/a	fluoroquinolone antibiotic; diaminopyrimidine antibiotic; phenicol antibiotic	antibiotic efflux	resistance-nodulation-cell division (RND) antibiotic efflux pump	104.92
yangjiang.4.fa_19650	Strict	450	20.4014	baeR	100	3000828	protein homolog model	n/a	n/a	aminoglycoside antibiotic; aminocoumarin antibiotic	antibiotic efflux	resistance-nodulation-cell division (RND) antibiotic efflux pump	16.25
yangjiang.4.fa_45352	Strict	750	1079.32	adeF	55.65	3000777	protein homolog model	n/a	n/a	fluoroquinolone antibiotic; tetracycline antibiotic	antibiotic efflux	resistance-nodulation-cell division (RND) antibiotic efflux pump	100.19
yugan.1.fa_04679	Strict	750	793.497	adeF	43.3	3000777	protein homolog model	n/a	n/a	fluoroquinolone antibiotic; tetracycline antibiotic	antibiotic efflux	resistance-nodulation-cell division (RND) antibiotic efflux pump	100.94
yugan.1.fa_08874	Strict	750	822.387	adeF	45.11	3000777	protein homolog model	n/a	n/a	fluoroquinolone antibiotic; tetracycline antibiotic	antibiotic efflux	resistance-nodulation-cell division (RND) antibiotic efflux pump	97.45
yugan.1.fa_22501	Strict	200	21.1718	ANT(3'')-IIb	100	3004090	protein homolog model	n/a	n/a	aminoglycoside antibiotic	antibiotic inactivation	ANT(3'')	22.43
yugan.1.fa_24712	Strict	750	993.801	adeF	50.71	3000777	protein homolog model	n/a	n/a	fluoroquinolone antibiotic; tetracycline antibiotic	antibiotic efflux	resistance-nodulation-cell division (RND) antibiotic efflux pump	99.62
yugan.1.fa_24908	Strict	470	22.7126	OXA-570	100	3005324	protein homolog model	n/a	n/a	carbapenem; cephalosporin; penam	antibiotic inactivation	OXA beta-lactamase	42.07
yugan.10.fa_04561	Strict	1000	21.9422	MCR-7.1	100	3004517	protein homolog model	n/a	n/a	peptide antibiotic	antibiotic target alteration	MCR phosphoethanolamine transferase	9.83
yugan.10.fa_20745	Strict	750	826.624	adeF	44.19	3000777	protein homolog model	n/a	n/a	fluoroquinolone antibiotic; tetracycline antibiotic	antibiotic efflux	resistance-nodulation-cell division (RND) antibiotic efflux pump	99.72
yugan.11.fa_16650	Strict	500	21.9422	blaS1	100	3005111	protein homolog model	n/a	n/a	cephalosporin; cephamycin; penam	antibiotic inactivation	blaS	17.75
yugan.11.fa_16853	Strict	375	23.8682	vanXA	100	3002949	protein homolog model	n/a	n/a	glycopeptide antibiotic	antibiotic target alteration	vanX; glycopeptide resistance gene cluster	84.16
yugan.11.fa_21105	Strict	100	100.908	rsmA	84.21	3005069	protein homolog model	n/a	n/a	fluoroquinolone antibiotic; diaminopyrimidine antibiotic; phenicol antibiotic	antibiotic efflux	resistance-nodulation-cell division (RND) antibiotic efflux pump	103.28
yugan.11.fa_24422	Strict	600	25.7942	LRA-5	100	3002483	protein homolog model	n/a	n/a	cephalosporin; penam	antibiotic inactivation	class A LRA beta-lactamase	101.23
yugan.11.fa_30008	Strict	600	23.0978	emtA	100	3004669	protein homolog model	n/a	n/a	macrolide antibiotic; lincosamide antibiotic	antibiotic target alteration	non-erm 23S ribosomal RNA methyltransferase (G748)	16.13
yugan.12.fa_03660	Strict	700	23.483	CMY-26	100	3002037	protein homolog model	n/a	n/a	cephamycin	antibiotic inactivation	CMY beta-lactamase	25.46
yugan.12.fa_14764	Strict	500	24.6386	OXA-205	100	3001483	protein homolog model	n/a	n/a	carbapenem; cephalosporin; penam	antibiotic inactivation	OXA beta-lactamase	26.32
yugan.12.fa_16680	Strict	700	23.8682	CMY-26	100	3002037	protein homolog model	n/a	n/a	cephamycin	antibiotic inactivation	CMY beta-lactamase	14.44
yugan.12.fa_19157	Strict	700	20.7866	vanSB	100	3002932	protein homolog model	n/a	n/a	glycopeptide antibiotic	antibiotic target alteration	vanS; glycopeptide resistance gene cluster	11.19
yugan.12.fa_19509	Strict	700	22.7126	CMY-169	100	3006461	protein homolog model	n/a	n/a	cephamycin	antibiotic inactivation	CMY beta-lactamase	22.61
yugan.12.fa_24796	Strict	650	22.7126	mexM	100	3003704	protein homolog model	n/a	n/a	phenicol antibiotic	antibiotic efflux	resistance-nodulation-cell division (RND) antibiotic efflux pump	28.31
yugan.13.fa_20495	Strict	500	23.0978	CARB-23	100	3003186	protein homolog model	n/a	n/a	penam	antibiotic inactivation	CARB beta-lactamase	31.09
yugan.13.fa_20821	Strict	600	25.7942	LRA-5	100	3002483	protein homolog model	n/a	n/a	cephalosporin; penam	antibiotic inactivation	class A LRA beta-lactamase	101.23
yugan.13.fa_23694	Strict	910	25.409	mtrE	100	3000812	protein homolog model	n/a	n/a	macrolide antibiotic; penam	antibiotic efflux	resistance-nodulation-cell division (RND) antibiotic efflux pump	20.56
yugan.13.fa_31117	Strict	650	21.9422	vanO	100	3002913	protein homolog model	n/a	n/a	glycopeptide antibiotic	antibiotic target alteration	glycopeptide resistance gene cluster; van ligase	17.34
yugan.14.fa_00399	Strict	750	1022.31	adeF	52.78	3000777	protein homolog model	n/a	n/a	fluoroquinolone antibiotic; tetracycline antibiotic	antibiotic efflux	resistance-nodulation-cell division (RND) antibiotic efflux pump	100.09
yugan.14.fa_02414	Strict	400	23.8682	ParR	100	3005068	protein homolog model	n/a	n/a	macrolide antibiotic; fluoroquinolone antibiotic; monobactam; aminoglycoside antibiotic; carbapenem; cephalosporin; cephamycin; penam; tetracycline antibiotic; acridine dye; phenicol antibiotic; penem; disinfecting agents and intercalating dyes	antibiotic efflux; reduced permeability to antibiotic	resistance-nodulation-cell division (RND) antibiotic efflux pump; Outer Membrane Porin (Opr)	77.87
yugan.14.fa_13569	Strict	700	19.631	PDC-91	100	3004354	protein homolog model	n/a	n/a	monobactam; carbapenem; cephalosporin	antibiotic inactivation	PDC beta-lactamase	8.17

## Sheet: Table S7
Table S7 The correlation between groundwater microbial communities and antibiotic resistance gene networks
id	source	target	correlation	abs_correlation	betweenness_centrality
3	Pseudomonadota	rosB	-0.5	0.5	34
48	msbA	Mycoplasmatota	0.51	0.51	17
50	msbA	Acidobacteriota	0.51	0.51	20
75	qacH	Ciliophora	0.52	0.52	9
49	msbA	Deinococcota	0.52	0.52	83
91	Euryarchaeota	macB	0.53	0.53	71
44	qacEdelta1	Nitrososphaerota	0.54	0.54	12
83	rosB	Bacillota	0.55	0.55	11
99	Mycoplasmatota	MuxB	0.55	0.55	48
110	MuxB	Chloroflexota	0.55	0.55	20
69	MexF	Ascomycota	0.55	0.55	194
106	MuxB	Bacillota	0.55	0.55	38
35	Chlorophyta	MexB	0.56	0.56	1
13	bacA	Mycoplasmatota	0.56	0.56	12
5	Pseudomonadota	MuxB	-0.57	0.57	19
122	macB	Bacillota	0.58	0.58	17
63	MexF	Euglenozoa	0.58	0.58	69
2	Pseudomonadota	msbA	-0.58	0.58	15
72	qacE	Basidiomycota	0.58	0.58	106
14	bacA	candidate_division_NC10	0.58	0.58	6
55	CAU-1	Euglenozoa	0.58	0.58	30
78	rosB	Euglenozoa	0.59	0.59	27
133	ceoB	Ascomycota	0.59	0.59	17
16	bacA	Acidobacteriota	0.59	0.59	4
123	macB	Planctomycetota	0.59	0.59	4
126	adeF	Ascomycota	0.59	0.59	45
23	Actinomycetota	MexF	0.61	0.61	31
17	bacA	Chloroflexota	0.61	0.61	2
51	msbA	Chloroflexota	0.61	0.61	2
12	bacA	Euryarchaeota	0.62	0.62	13
60	CAU-1	Planctomycetota	0.63	0.63	12
131	arnA	Bacillota	0.64	0.64	7
107	MuxB	Cyanobacteriota	0.64	0.64	82
24	Actinomycetota	adeF	0.65	0.65	4
89	MexB	Planctomycetota	0.65	0.65	7
25	Actinomycetota	ceoB	0.65	0.65	4
38	Chlorophyta	arnA	0.66	0.66	5
92	Euryarchaeota	arnA	0.67	0.67	7
45	qacEdelta1	Basidiomycota	0.68	0.68	66
47	msbA	Euryarchaeota	0.68	0.68	6
74	qacH	Nitrososphaerota	0.69	0.69	4
108	MuxB	Planctomycetota	0.7	0.7	4
84	rosB	Planctomycetota	0.71	0.71	5
127	adeF	Planctomycetota	0.72	0.72	4
73	qacH	Bacillariophyta	0.72	0.72	64
37	Chlorophyta	adeF	0.73	0.73	15
1	Pseudomonadota	bacA	-0.73	0.73	5
39	Chlorophyta	ceoB	0.74	0.74	1
134	ceoB	Planctomycetota	0.75	0.75	4
109	MuxB	Acidobacteriota	0.75	0.75	6
32	Chlorophyta	CAU-1	0.78	0.78	1
70	MexF	Planctomycetota	0.78	0.78	1
132	arnA	Planctomycetota	0.81	0.81	1
33	Chlorophyta	MexF	0.83	0.83	1
34	Chlorophyta	rosB	0.84	0.84	1
76	qacH	Basidiomycota	0.89	0.89	20
